# Supplementary material for: TCF7L1 Modulates Colorectal Cancer Growth by Inhibiting Expression of the Tumor-Suppressor Gene EPHB3
Source: Sci Rep. 2016 Jun 23;6:28299. doi: 10.1038/srep28299 (PMC4917863; doi:10.1038/srep28299)
Supplement: Supplementary Information [file srep28299-s2.xls]

## Sheet: Table S1
Table S1:	DNA Oligo Sequences
qPCR:
GAPDH-f	GGAGCGAGATCCCTCCAAAAT
GAPDH-r	GGCTGTTGTCATACTTCTCATGG
LEF1-f	ATGTCAACTCCAAACAAGGCA
LEF1-r	CCCGGAGACAAGGGATAAAAAGT
TCF7-f	TGCACATGCAGCTATACCCAG
TCF7-r	TGGTGGATTCTTGGTGCTTTTC
TCF7L1-f	TCGTCCCTGGTCAACGAGT
TCF7L1-r	ACTTCGGCGAAATAGTCCCG
TCF7L2-f	AGAAACGAATCAAAACAGCTCCT
TCF7L2-r	CGGGATTTGTCTCGGAAACTT
EPHB3-f	TGGGTAACATCTGAGTTGGCG
EPHB3-r	TGGTATGTGCGGATGGGATTC
CDKN1C-f	GCGGCGATCAAGAAGCTGT
CDKN1C-r	GCTTGGCGAAGAAATCGGAGA
THRA-f	AGGTCACCAGATGGAAAGCG
THRA-r	AGTGATAACCAGTTGCCTTGTC
MID1-f	CTGACCTGCCCTATTTGTCTG
MID1-r	GCACAGTGTGATACTAGGATGC
CD44-f	CTGCCGCTTTGCAGGTGTA
CD44-r	CATTGTGGGCAAGGTGCTATT
EPCAM-f	AATCGTCAATGCCAGTGTACTT
EPCAM-r	TCTCATCGCAGTCAGGATCATAA
CRISPR/Cas9:
TCF7L1-CRISPR-f	CACCGGGCGCAGCGGGACCTAGACG
TCF7L1-CRISPR-r	AAACCGTCTAGGTCCCGCTGCGCCC
PX458 Seq Primer	TTTATGGCGAGGCGGCGG
shRNA:
sh-CTNNB1-f	CCGGAGGTGCTATCTGTCTGCTCTACTCGAGTAGAGCAGACAGATAGCACCTTTTTT	TRCN0000003843
sh-CTNNB1-r	AATTAAAAAAGGTGCTATCTGTCTGCTCTACTCGAGTAGAGCAGACAGATAGCACCT
sh-TCF7L1-a-f	CCGGCGGGACAACTATGGTAAGAAACTCGAGTTTCTTACCATAGTTGTCCCGTTTTT	TRCN0000021704
sh-TCF7L1-a-r	AATTAAAAACGGGACAACTATGGTAAGAAACTCGAGTTTCTTACCATAGTTGTCCCG
sh-TCF7L1-b-f	CCGGCCAGCACACTTGTCTAATAAACTCGAGTTTATTAGACAAGTGTGCTGGTTTTT	TRCN0000021705
sh-TCF7L1-b-r	AATTAAAAACCAGCACACTTGTCTAATAAACTCGAGTTTATTAGACAAGTGTGCTGG

## Sheet: Table S2
Table S2:	List of genes induced in TCF7L1-Null tumors
Gene Symbol	Tumors
	Control Average	TCF7L1-Null Average	Fold Change	Log2FC	P Value	P Adjusted	id
CYP26B1	168.241	269.649	1.60275	0.68055	3.39379e-15	5.55733e-12	ENSG00000003137
CASP10	113.954	159.066	1.39588	0.481176	3.35947e-05	0.00073267	ENSG00000003400
SARM1	129.999	198.257	1.52507	0.608871	0.000184352	0.00270539	ENSG00000004139
ITGA3	106.208	143.884	1.35474	0.438012	0.000107284	0.00178655	ENSG00000005884
YBX2	7.86284	25.2921	3.21666	1.68556	0.000113581	0.00186456	ENSG00000006047
SPATA20	300.655	408.356	1.35822	0.441719	2.07758e-10	4.38972e-08	ENSG00000006282
CACNA1G	14.2758	38.9539	2.72866	1.44819	0.000211091	0.00304325	ENSG00000006283
TBXA2R	20.2061	35.637	1.76368	0.818587	0.000431195	0.00531889	ENSG00000006638
CACNA2D2	99.267	181.972	1.83316	0.87433	3.08002e-16	7.56531e-13	ENSG00000007402
TEAD3	122.233	166.729	1.36402	0.447869	0.0015293	0.0141514	ENSG00000007866
SYN1	19.3316	32.2653	1.66905	0.739024	0.00265136	0.02144	ENSG00000008056
CDKL5	180.282	245.469	1.36158	0.445283	3.6375e-07	1.86624e-05	ENSG00000008086
CELSR3	488.22	873.852	1.78987	0.839858	1.0525e-08	1.03408e-06	ENSG00000008300
MAPK8IP2	489.981	672.867	1.37325	0.457594	3.13066e-10	5.84334e-08	ENSG00000008735
XYLT2	392.421	537.551	1.36983	0.453999	2.34231e-10	4.69748e-08	ENSG00000015532
SYT13	49.3337	81.596	1.65396	0.725925	0.00101822	0.010276	ENSG00000019505
EHD2	39.4804	113.287	2.86945	1.52078	7.88089e-06	0.000224109	ENSG00000024422
ANK1	111.217	193.781	1.74237	0.80105	8.99824e-06	0.000249036	ENSG00000029534
IKZF2	86.246	129.291	1.49909	0.584089	1.02152e-06	4.26177e-05	ENSG00000030419
AIFM2	92.182	186.264	2.02062	1.0148	5.79077e-08	4.13309e-06	ENSG00000042286
COL9A2	47.5866	67.7536	1.4238	0.509742	0.00210023	0.017974	ENSG00000049089
PPP1R3F	82.1331	121.3	1.47687	0.562543	0.00258062	0.0210651	ENSG00000049769
SLC4A8	67.9718	97.8106	1.43899	0.525054	0.000144208	0.00224362	ENSG00000050438
GALC	66.9018	116.287	1.73817	0.797567	2.63328e-05	0.000596128	ENSG00000054983
STYK1	10.856	21.2608	1.95843	0.969698	0.00199725	0.0173962	ENSG00000060140
CDH3	21.4456	33.3961	1.55725	0.638997	0.0068631	0.0431828	ENSG00000062038
LTK	55.1726	83.6623	1.51637	0.600625	0.000118177	0.00192423	ENSG00000062524
CA11	81.5999	132.534	1.62419	0.699718	6.86816e-06	0.000201733	ENSG00000063180
AHRR	262.919	374.421	1.4241	0.510046	0.000164912	0.00247211	ENSG00000063438
CALCRL	23.1093	38.796	1.67881	0.747437	0.000778135	0.00837828	ENSG00000064989
DGKA	79.4654	110.883	1.39537	0.480644	0.000152235	0.00233705	ENSG00000065357
ERBB3	67.9117	98.0677	1.44405	0.530118	0.00177964	0.0159171	ENSG00000065361
SPI1	8.57184	16.8327	1.96372	0.973587	0.00715148	0.0445127	ENSG00000066336
CACNB1	61.6532	83.7093	1.35774	0.441212	0.00258881	0.0210905	ENSG00000067191
SYT1	169.341	228.724	1.35067	0.433675	5.77796e-06	0.000175482	ENSG00000067715
PDZD4	190.868	307.327	1.61015	0.687199	7.39106e-06	0.000215162	ENSG00000067840
IFI35	48.3392	78.7144	1.62838	0.703435	8.29056e-06	0.00023474	ENSG00000068079
KIAA1107	82.7591	130.847	1.58106	0.660892	4.43563e-08	3.26442e-06	ENSG00000069712
CRMP1	189.557	328.795	1.73455	0.794559	1.21397e-06	4.92362e-05	ENSG00000072832
GSDMB	37.6035	60.055	1.59706	0.67542	0.000160169	0.00242662	ENSG00000073605
SLC46A1	141.013	191.853	1.36053	0.44417	6.51037e-06	0.000193538	ENSG00000076351
PLXNA2	147.685	221.225	1.49795	0.582993	5.60662e-06	0.000171338	ENSG00000076356
ITGA8	145.015	271.512	1.87231	0.904818	1.8981e-06	7.15887e-05	ENSG00000077943
TP53INP2	245.087	341.683	1.39413	0.479367	8.42436e-06	0.000237162	ENSG00000078804
LXN	43.7079	76.4718	1.74961	0.807034	5.46002e-07	2.52446e-05	ENSG00000079257
LIPE	39.3056	57.1923	1.45507	0.541086	0.00269646	0.0217154	ENSG00000079435
OPHN1	174.669	267.469	1.5313	0.614752	9.43842e-05	0.0016212	ENSG00000079482
PTPRH	13.5647	28.7102	2.11654	1.08171	0.000200455	0.00291127	ENSG00000080031
CROCCP3	47.4135	74.6419	1.57428	0.654689	3.65086e-05	0.000780625	ENSG00000080947
ZNF506	42.8461	86.0469	2.00828	1.00596	0.000407995	0.00510969	ENSG00000081665
ZNF416	72.7647	112.702	1.54886	0.631207	0.000740388	0.00804561	ENSG00000083817
ZNF264	283.931	386.436	1.36102	0.44469	0.00165689	0.0150452	ENSG00000083844
MMP2	51.6498	86.9116	1.68271	0.750785	0.00106454	0.0106345	ENSG00000087245
GNAO1	62.3317	95.7193	1.53564	0.618844	0.000156449	0.00237456	ENSG00000087258
ASAP3	164.459	232.15	1.4116	0.497335	1.73259e-05	0.000425036	ENSG00000088280
C3orf18	64.385	136.058	2.1132	1.07943	4.21704e-09	5.02212e-07	ENSG00000088543
P2RX7	14.8447	30.7519	2.07157	1.05073	9.93993e-05	0.00169405	ENSG00000089041
DZANK1	49.3594	71.426	1.44706	0.533123	0.000923805	0.00955912	ENSG00000089091
OAS1	0.846184	11.7801	13.9214	3.79923	0.00494646	0.0342367	ENSG00000089127
CHGB	11.8418	27.1518	2.29288	1.19716	2.90205e-05	0.000643627	ENSG00000089199
ANKRD24	20.5996	37.8608	1.83793	0.878084	0.00101376	0.0102365	ENSG00000089847
THPO	17.2012	48.0976	2.79617	1.48345	1.2592e-05	0.000329912	ENSG00000090534
CHRD	50.8994	103.384	2.03114	1.02229	4.84599e-08	3.52872e-06	ENSG00000090539
SLC22A17	110.936	150.632	1.35782	0.441297	0.000693302	0.0076622	ENSG00000092096
TBC1D2	40.2077	60.0916	1.49453	0.579691	0.00096217	0.00984721	ENSG00000095383
MYO3A	111.126	180.13	1.62095	0.69684	4.59876e-05	0.000922099	ENSG00000095777
EFHC1	267.807	363.379	1.35687	0.440279	1.59536e-09	2.33946e-07	ENSG00000096093
NRP1	281.246	485.153	1.72501	0.786607	2.0182e-09	2.81259e-07	ENSG00000099250
STX1B	16.0691	35.8428	2.23054	1.1574	6.63917e-05	0.00122959	ENSG00000099365
YPEL1	40.4083	61.4043	1.5196	0.603688	0.000621108	0.00702231	ENSG00000100027
CYP2D6	12.8093	21.6078	1.68688	0.754357	0.0115016	0.0632894	ENSG00000100197
RASD2	16.8741	30.9879	1.83642	0.876895	0.00222856	0.0187864	ENSG00000100302
CHGA	16.5113	38.7856	2.34903	1.23207	5.90319e-06	0.000178733	ENSG00000100604
PAPLN	5.59605	14.7324	2.63265	1.39652	0.000592662	0.00677476	ENSG00000100767
REC8	13.2273	31.4725	2.37935	1.25057	3.74669e-06	0.000123528	ENSG00000100918
CD40	36.1516	51.527	1.4253	0.511269	0.00640884	0.0411456	ENSG00000101017
SLC17A9	5.72605	33.5919	5.86651	2.5525	2.93981e-10	5.60847e-08	ENSG00000101194
SNPH	95.4443	162.495	1.70251	0.767663	1.24123e-07	7.55115e-06	ENSG00000101298
TLDC2	4.76826	11.2925	2.36827	1.24383	0.00607631	0.0395756	ENSG00000101342
STS	87.4543	135.209	1.54606	0.628593	2.10211e-05	0.000498268	ENSG00000101846
MID1	946.353	1605.28	1.69628	0.762375	5.13909e-06	0.000160801	ENSG00000101871
GPR50	93.1787	163.335	1.75292	0.809764	1.31068e-06	5.26683e-05	ENSG00000102195
SYTL4	163.428	227.074	1.38944	0.474508	1.95241e-07	1.09999e-05	ENSG00000102362
CORO1A	46.0331	67.3412	1.46289	0.548819	0.00369872	0.0276139	ENSG00000102879
XYLT1	27.8191	48.3844	1.73925	0.798468	7.68802e-05	0.00139052	ENSG00000103489
SYT17	23.9219	42.3128	1.76879	0.822761	0.00062729	0.00708813	ENSG00000103528
AP3B2	69.5515	122.267	1.75794	0.813885	1.03159e-06	4.27654e-05	ENSG00000103723
SCG3	28.074	63.4946	2.26169	1.1774	2.23904e-05	0.000523775	ENSG00000104112
SLC30A4	188.017	253.937	1.35061	0.433608	3.70857e-07	1.89775e-05	ENSG00000104154
CPQ	15.1412	53.3919	3.52626	1.81814	9.44384e-10	1.49654e-07	ENSG00000104324
STMN2	3.20273	26.8484	8.38296	3.06746	0.000113467	0.00186424	ENSG00000104435
TULP2	26.1055	43.3196	1.6594	0.730663	0.000587969	0.00673286	ENSG00000104804
SLC17A7	20.7195	34.8006	1.6796	0.748121	0.00166076	0.0150595	ENSG00000104888
CD37	17.5221	31.2122	1.78131	0.832937	0.00100773	0.0102124	ENSG00000104894
NOVA2	21.4899	80.8586	3.76262	1.91174	7.45563e-07	3.27016e-05	ENSG00000104967
TNNT1	64.2692	113.849	1.77143	0.824918	7.28662e-06	0.000212436	ENSG00000105048
ZNF419	133.781	187.475	1.40136	0.486823	3.97141e-05	0.000823187	ENSG00000105136
APLP1	126.135	255.622	2.02657	1.01904	4.87533e-11	1.26053e-08	ENSG00000105290
TGFB1	154.441	263.959	1.70912	0.773251	4.83441e-14	4.52363e-11	ENSG00000105329
MEIS3	57.3329	156.044	2.72172	1.44452	7.52413e-06	0.000218179	ENSG00000105419
GRIN2D	81.5879	131.612	1.61313	0.689864	1.42059e-08	1.29836e-06	ENSG00000105464
CAPS	37.8828	58.6543	1.54831	0.630692	0.000395066	0.0049859	ENSG00000105519
RASIP1	56.2263	76.6556	1.36334	0.447145	0.00346729	0.0262092	ENSG00000105538
PLEKHA4	59.3913	124.107	2.08965	1.06326	5.37454e-12	2.34688e-09	ENSG00000105559
SLC5A5	13.5526	51.4252	3.79449	1.9239	1.06716e-09	1.67758e-07	ENSG00000105641
KCNN1	51.7333	75.46	1.45863	0.544617	0.00070323	0.00773795	ENSG00000105642
COMP	5.2346	13.0719	2.4972	1.32031	0.00204616	0.0177593	ENSG00000105664
TMEM59L	52.9671	74.415	1.40493	0.490498	0.00139319	0.0131237	ENSG00000105696
TFPI2	40.73	70.4983	1.73087	0.791495	0.0030982	0.0241586	ENSG00000105825
NPTX2	107.796	149.015	1.38237	0.467147	0.000505904	0.00599941	ENSG00000106236
AGFG2	93.7077	129.106	1.37775	0.462315	9.43651e-05	0.0016212	ENSG00000106351
CLIP2	123.413	168.577	1.36596	0.449919	0.00207007	0.0178564	ENSG00000106665
DDX58	89.1904	141.286	1.58409	0.663654	9.95311e-05	0.00169479	ENSG00000107201
APBA1	36.2793	82.0263	2.26097	1.17694	1.94104e-09	2.72439e-07	ENSG00000107282
CXCL12	96.7138	370.449	3.83036	1.93748	5.81519e-09	6.52963e-07	ENSG00000107562
SFXN3	225.268	308.72	1.37046	0.454659	9.68925e-09	9.66466e-07	ENSG00000107819
DKK1	17.8633	35.0355	1.96132	0.971824	0.000203572	0.00294841	ENSG00000107984
SORCS1	43.3071	111.085	2.56506	1.35899	0.000474399	0.00571898	ENSG00000108018
RUNDC3A	36.4443	72.3858	1.9862	0.990014	4.47229e-07	2.17474e-05	ENSG00000108309
RAPGEFL1	62.4981	94.6913	1.51511	0.59942	0.000729707	0.00797348	ENSG00000108352
2016-09-04	32.6731	53.4492	1.63588	0.710065	0.000171306	0.00255012	ENSG00000108387
SLC6A4	19.6472	60.2023	3.06417	1.6155	2.25904e-15	4.03547e-12	ENSG00000108576
DHX58	13.6485	35.887	2.62937	1.39472	0.000251041	0.00350104	ENSG00000108771
CNTNAP1	81.1586	127.432	1.57016	0.650915	2.99174e-07	1.56767e-05	ENSG00000108797
COL1A1	135.565	204.42	1.50791	0.592555	1.0198e-08	1.00698e-06	ENSG00000108821
MAPK10	32.5052	51.371	1.58039	0.660284	0.000512713	0.00607114	ENSG00000109339
VWA5A	19.7544	45.3314	2.29475	1.19834	1.3627e-05	0.000351866	ENSG00000110002
CYP27B1	73.685	100.092	1.35838	0.441891	0.0010953	0.0108866	ENSG00000111012
ACSS3	27.9068	90.9429	3.2588	1.70434	1.74729e-16	4.90488e-13	ENSG00000111058
TRPV4	49.6249	69.9413	1.4094	0.495081	0.00206327	0.017856	ENSG00000111199
AKAP3	33.0939	57.2865	1.73103	0.791632	1.96825e-05	0.000471086	ENSG00000111254
OAS3	160.874	440.034	2.73528	1.45169	6.1481e-10	1.05052e-07	ENSG00000111331
OAS2	0.694849	25.904	37.28	5.22033	0.00378244	0.0280789	ENSG00000111335
GNB3	36.6333	54.9297	1.49945	0.584429	0.00148385	0.0138319	ENSG00000111664
BTN3A3	86.4667	117.31	1.35671	0.440113	0.000356917	0.00460673	ENSG00000111801
GCNT2	65.7908	95.8087	1.45626	0.542272	0.000689348	0.00763137	ENSG00000111846
MDGA1	76.9367	127.319	1.65485	0.726699	0.00056147	0.00650141	ENSG00000112139
TRIM38	174.767	244.048	1.39642	0.481733	9.203e-08	6.02942e-06	ENSG00000112343
TAPBP	144.83	197.972	1.36692	0.450932	3.6785e-05	0.00078568	ENSG00000112493
TFEB	72.6113	99.3843	1.36872	0.452824	0.000701102	0.00772821	ENSG00000112561
CLIC5	14.3186	28.2024	1.96963	0.977922	0.000421394	0.00523083	ENSG00000112782
ENPP5	80.0684	110.606	1.38139	0.466122	0.000274881	0.00376405	ENSG00000112796
PCDHB15	22.2038	37.8918	1.70654	0.771078	0.00425333	0.0306286	ENSG00000113248
ST8SIA4	19.9989	38.7407	1.93715	0.953934	3.838e-05	0.000804874	ENSG00000113532
KAT2B	354.356	492.909	1.391	0.476122	2.95953e-12	1.49115e-09	ENSG00000114166
BCHE	23.6733	87.514	3.69674	1.88625	1.4248e-06	5.63326e-05	ENSG00000114200
WNT5A	463.27	697.78	1.50621	0.59092	5.5567e-15	7.79922e-12	ENSG00000114251
COL7A1	24.5517	50.3285	2.0499	1.03555	5.44013e-07	2.52446e-05	ENSG00000114270
FRMD4B	169.939	241.106	1.41878	0.504649	4.68332e-05	0.000937141	ENSG00000114541
ABTB1	65.5118	106.413	1.62434	0.699851	2.0811e-07	1.15193e-05	ENSG00000114626
PLSCR4	33.6033	53.6652	1.59702	0.675385	0.00324235	0.0249852	ENSG00000114698
HEMK1	281.421	392.166	1.39352	0.478735	1.64766e-11	5.58217e-09	ENSG00000114735
FOXP1	400.56	544.2	1.3586	0.442119	1.68442e-06	6.46461e-05	ENSG00000114861
SLC4A3	66.1618	92.1027	1.39208	0.477246	0.000782848	0.008406	ENSG00000114923
IFIH1	25.155	76.213	3.02974	1.59919	2.58261e-06	9.14385e-05	ENSG00000115267
IGFBP5	347.233	538.839	1.55181	0.633952	0.00646944	0.0414567	ENSG00000115461
TRIM62	158.013	220.817	1.39746	0.482805	1.74829e-07	1.0045e-05	ENSG00000116525
DLGAP3	22.6566	46.5319	2.0538	1.03829	3.43145e-05	0.000745617	ENSG00000116544
FBXO2	20.0398	36.3432	1.81355	0.858816	0.000265722	0.00365647	ENSG00000116661
OLFML3	4.62523	12.3949	2.67985	1.42215	0.0012238	0.0118696	ENSG00000116774
CFHR3	13.5771	30.2274	2.22635	1.15468	0.00053837	0.0063158	ENSG00000116785
ARTN	12.2853	25.316	2.06067	1.04311	0.00290981	0.0230458	ENSG00000117407
NR4A3	66.5681	94.8082	1.42423	0.510181	0.000195317	0.00284717	ENSG00000119508
IFI27L2	45.685	63.2778	1.38509	0.469978	0.00522963	0.0356813	ENSG00000119632
ZC2HC1C	38.8704	57.9624	1.49117	0.576445	0.00137342	0.0129936	ENSG00000119703
GPR75	30.1122	48.9676	1.62617	0.701481	0.000446924	0.00544792	ENSG00000119737
IFIT3	23.6387	139.429	5.89834	2.56031	0.00175678	0.0157701	ENSG00000119917
IFIT2	11.2534	91.552	8.13548	3.02423	0.000502902	0.00597462	ENSG00000119922
CD274	8.47608	17.5936	2.07567	1.05358	0.00312719	0.0242691	ENSG00000120217
ARAP3	51.8649	97.7505	1.88471	0.914345	8.89702e-06	0.00024693	ENSG00000120318
PLXDC2	61.5946	145.677	2.36509	1.24189	3.6815e-06	0.000121582	ENSG00000120594
GLT8D2	94.017	138.714	1.47541	0.561117	1.51815e-06	5.88396e-05	ENSG00000120820
CLU	152.936	233.59	1.52737	0.611048	7.086e-05	0.00129888	ENSG00000120885
CRISPLD1	223.408	362.581	1.62296	0.698626	4.8003e-14	4.52363e-11	ENSG00000121005
TEX14	26.0165	42.6648	1.63991	0.713621	0.000705289	0.00774242	ENSG00000121101
TRIM6	105.041	157.357	1.49805	0.583089	8.58892e-08	5.70176e-06	ENSG00000121236
ZNF549	111.912	165.009	1.47445	0.560179	0.00131839	0.012582	ENSG00000121406
ZSCAN18	44.3628	94.2327	2.12414	1.08688	5.55051e-05	0.00107139	ENSG00000121413
SLITRK3	15.4435	60.7106	3.93114	1.97495	9.62226e-06	0.000263706	ENSG00000121871
TMEM54	79.3141	111.643	1.40761	0.493244	0.000128928	0.00206643	ENSG00000121900
HPCA	7.10027	18.7245	2.63716	1.39898	9.7576e-05	0.00167164	ENSG00000121905
SRGN	22.6755	64.9401	2.86389	1.51798	9.05263e-11	2.16932e-08	ENSG00000122862
SARDH	20.1084	33.5755	1.66972	0.739606	0.00197836	0.0172931	ENSG00000123453
NMI	45.2624	83.6693	1.84854	0.886384	1.13335e-08	1.09168e-06	ENSG00000123609
BATF3	58.663	79.4833	1.35491	0.4382	0.00337032	0.0256594	ENSG00000123685
KCNS1	6.22935	14.1872	2.27747	1.18743	0.00616511	0.0399949	ENSG00000124134
PEX6	163.781	221.524	1.35256	0.435692	0.000140769	0.00220096	ENSG00000124587
ATXN1	324.555	465.54	1.43439	0.520439	7.49911e-05	0.00136064	ENSG00000124788
AHNAK	1149.94	1651.34	1.43602	0.522079	1.68422e-05	0.000416289	ENSG00000124942
LRRC29	29.4412	48.8966	1.66082	0.731897	0.000480495	0.00577475	ENSG00000125122
DOK4	181.824	258.082	1.41941	0.505287	2.47684e-06	8.86518e-05	ENSG00000125170
OPRL1	42.2259	84.2096	1.99427	0.995858	5.11424e-07	2.40418e-05	ENSG00000125510
FOSB	100.583	229.535	2.28205	1.19033	0.00043762	0.00536781	ENSG00000125740
RTN2	88.1907	139.528	1.58212	0.661856	5.79312e-08	4.13309e-06	ENSG00000125744
THRA	398.412	545.593	1.36942	0.453565	1.29621e-13	9.79635e-11	ENSG00000126351
RRAS	49.2312	74.6539	1.51639	0.600646	0.000182065	0.00267582	ENSG00000126458
TSKS	13.3936	25.1436	1.87729	0.90865	0.00166329	0.0150713	ENSG00000126467
IFI6	74.9429	169.894	2.26698	1.18077	1.10478e-12	7.00288e-10	ENSG00000126709
HSPA2	79.7978	115.606	1.44874	0.534796	2.46439e-05	0.000565056	ENSG00000126803
TMEM35	37.7008	68.1185	1.80682	0.853453	4.97328e-07	2.35482e-05	ENSG00000126950
FBXL16	33.5952	67.9178	2.02166	1.01554	2.77723e-06	9.6418e-05	ENSG00000127585
GNG11	84.2581	119.348	1.41645	0.502282	4.89168e-05	0.000971905	ENSG00000127920
ZNF780B	100.702	141.211	1.40226	0.487758	0.000148138	0.00229386	ENSG00000128000
RIBC2	67.8264	94.1453	1.38803	0.473042	0.000642959	0.00723293	ENSG00000128408
CCDC136	201.993	279.144	1.38195	0.466705	9.32396e-07	3.94013e-05	ENSG00000128596
KCNC1	144.955	204.876	1.41337	0.499139	6.31704e-05	0.00118445	ENSG00000129159
CDO1	65.8867	118.583	1.7998	0.847837	9.60162e-11	2.27316e-08	ENSG00000129596
QRICH2	86.855	118.664	1.36624	0.450206	0.00182266	0.0162207	ENSG00000129646
FGF13	12.1238	25.3391	2.09003	1.06352	0.000236488	0.00334797	ENSG00000129682
CDKN1C	49.4757	81.6045	1.64939	0.721929	6.94265e-05	0.00127617	ENSG00000129757
APOE	93.4944	159.511	1.7061	0.770702	5.77703e-07	2.63997e-05	ENSG00000130203
ACE2	7.32675	19.4206	2.65064	1.40634	0.00170368	0.0153777	ENSG00000130234
BST2	34.1712	105.971	3.10119	1.63282	0.000435581	0.00535008	ENSG00000130303
SLC27A1	86.5606	117.203	1.354	0.43723	0.00531606	0.0360956	ENSG00000130304
FCHO1	49.1652	75.9772	1.54534	0.627929	6.47895e-05	0.00120903	ENSG00000130475
UNC13A	42.0545	109.12	2.59474	1.37559	3.51483e-08	2.80758e-06	ENSG00000130477
PXDN	425.553	643.802	1.51286	0.597277	1.08897e-05	0.000291927	ENSG00000130508
OLFM1	24.0521	42.0493	1.74826	0.805918	0.0013956	0.0131385	ENSG00000130558
HELZ2	262.411	436.713	1.66423	0.734856	8.38777e-06	0.00023681	ENSG00000130589
COL5A1	186.163	255.985	1.37506	0.459491	0.000913622	0.00949374	ENSG00000130635
CALY	24.876	43.5724	1.75158	0.808659	0.000134753	0.00213196	ENSG00000130643
GATA5	34.1429	52.5544	1.53925	0.622229	0.00101975	0.010276	ENSG00000130700
C19orf66	12.2544	29.7125	2.42463	1.27777	5.48504e-05	0.00106608	ENSG00000130813
ZNF331	37.8049	104.642	2.76794	1.46881	0.00155877	0.0143802	ENSG00000130844
EDA2R	46.6943	222.793	4.77132	2.25439	6.09846e-08	4.27981e-06	ENSG00000131080
C1QL1	80.6566	112.593	1.39595	0.481251	0.000357816	0.00461097	ENSG00000131094
GFAP	13.0332	24.285	1.86332	0.897874	0.00221626	0.0186988	ENSG00000131095
KCNC3	63.0965	98.8488	1.56663	0.647664	2.73916e-06	9.57732e-05	ENSG00000131398
LRRC4B	67.0314	123.545	1.84309	0.882123	0.000453308	0.00551548	ENSG00000131409
AOC3	15.2848	27.0811	1.77176	0.825186	0.00261279	0.0212154	ENSG00000131471
KREMEN2	32.161	47.0273	1.46225	0.548187	0.00540053	0.0364355	ENSG00000131650
BARX1	150.847	223.17	1.47945	0.565059	2.02277e-07	1.13081e-05	ENSG00000131668
ZNF304	181.086	269.041	1.48571	0.571154	0.00213824	0.0182284	ENSG00000131845
LGALS3	47.5251	83.885	1.76507	0.819724	2.056e-05	0.000488517	ENSG00000131981
ZSWIM4	75.0821	107.621	1.43338	0.519423	0.00014133	0.00220582	ENSG00000132003
MATN3	37.0983	62.9681	1.69733	0.76327	1.61038e-05	0.000401572	ENSG00000132031
EMILIN2	37.614	64.8651	1.72449	0.786174	0.000131384	0.00209893	ENSG00000132205
TRIM5	92.0214	161.254	1.75235	0.809289	1.26867e-07	7.69425e-06	ENSG00000132256
TRIM22	6.293	15.5391	2.46927	1.30408	0.00187539	0.0165774	ENSG00000132274
TRIM47	59.9421	114.379	1.90816	0.932186	2.48434e-08	2.13176e-06	ENSG00000132481
NES	308.973	458.967	1.48546	0.570909	1.65742e-17	8.14208e-14	ENSG00000132688
EPSTI1	18.8483	65.916	3.49718	1.80619	7.30444e-08	4.98376e-06	ENSG00000133106
TMTC1	269.958	372.089	1.37832	0.462912	8.51724e-05	0.00150315	ENSG00000133687
LRRCC1	186.491	260.13	1.39487	0.480127	2.53034e-05	0.000577483	ENSG00000133739
TTC9	97.3488	144.904	1.4885	0.573861	3.74662e-05	0.000795503	ENSG00000133985
IRAK2	96.4936	137.576	1.42575	0.511719	9.47768e-06	0.00026047	ENSG00000134070
VAV3	125.557	169.87	1.35294	0.436093	0.00320648	0.0247671	ENSG00000134215
RSAD2	0.696049	16.6771	23.9596	4.58253	6.38744e-05	0.00119423	ENSG00000134321
CMPK2	10.0573	25.7347	2.5588	1.35547	0.000527721	0.00621313	ENSG00000134326
FADS2	456.605	673.555	1.47514	0.560852	3.23136e-12	1.52183e-09	ENSG00000134824
PDGFRA	13.3687	23.6454	1.76871	0.822698	0.00471316	0.0330527	ENSG00000134853
ANXA1	54.6286	123.551	2.26165	1.17738	0.000407494	0.00510667	ENSG00000135046
OASL	3.25558	19.3293	5.93729	2.56981	1.36267e-08	1.25711e-06	ENSG00000135114
CCDC64	56.3894	87.0922	1.54448	0.627119	0.0009337	0.00963202	ENSG00000135127
KCP	15.4463	39.1937	2.53743	1.34337	3.43921e-08	2.78109e-06	ENSG00000135253
ITGA7	126.018	187.968	1.4916	0.576861	9.62323e-09	9.66466e-07	ENSG00000135424
RDH5	4.0165	11.1192	2.76837	1.46904	0.00216457	0.0183811	ENSG00000135437
AGAP2	32.9168	55.9007	1.69825	0.764045	4.15635e-05	0.00085253	ENSG00000135439
CPM	53.8515	112.374	2.08674	1.06125	3.14656e-07	1.64005e-05	ENSG00000135678
PHF11	43.1398	84.7944	1.96557	0.974951	9.60712e-07	4.03376e-05	ENSG00000136147
EDNRB	27.3824	50.4696	1.84314	0.882166	0.00205476	0.0178024	ENSG00000136160
NACAD	146.855	226.49	1.54227	0.625056	0.00572773	0.0380028	ENSG00000136274
ZFHX2	52.784	87.1739	1.65152	0.723797	0.000392034	0.00495719	ENSG00000136367
ADAMTS7	98.9132	142.806	1.44375	0.529819	0.000701297	0.00772821	ENSG00000136378
ANGPTL2	27.7916	98.149	3.5316	1.82032	1.65209e-07	9.6331e-06	ENSG00000136859
KIF12	8.35436	16.9585	2.02989	1.0214	0.00396082	0.0291022	ENSG00000136883
HLA-F	47.3013	65.3871	1.38235	0.467125	0.00455679	0.032209	ENSG00000137403
MYO7A	26.02	64.2577	2.46955	1.30425	5.94675e-12	2.4862e-09	ENSG00000137474
IFI44L	9.98864	79.886	7.99768	2.99958	1.62228e-06	6.26284e-05	ENSG00000137959
IFI44	1.01929	12.4918	12.2554	3.61534	0.000610681	0.00693634	ENSG00000137965
CYP1B1	37.0709	71.5138	1.92911	0.947937	0.00015646	0.00237456	ENSG00000138061
EMILIN1	77.9819	122.847	1.57532	0.655645	0.000101501	0.00172087	ENSG00000138080
PARP9	109.183	348.608	3.19287	1.67485	1.54006e-09	2.27534e-07	ENSG00000138496
APH1B	199.433	330.062	1.655	0.726832	2.34276e-10	4.69748e-08	ENSG00000138613
HERC6	85.004	128.336	1.50976	0.594321	8.49144e-07	3.64316e-05	ENSG00000138642
PCDH10	443.222	793.147	1.7895	0.839558	3.47951e-07	1.79927e-05	ENSG00000138650
C1RL	45.519	64.1221	1.40869	0.494351	0.00302929	0.0237437	ENSG00000139178
PIANP	57.2745	117.452	2.05068	1.0361	1.5228e-05	0.000385605	ENSG00000139200
FAM222A	90.6312	132.838	1.4657	0.551589	3.82879e-06	0.000125184	ENSG00000139438
FOXN4	38.123	57.1527	1.49917	0.58416	0.00202724	0.0176184	ENSG00000139445
CBLN3	18.7524	30.2923	1.61539	0.691879	0.00544605	0.0366866	ENSG00000139899
TSSK4	38.2878	57.6679	1.50617	0.590883	0.000950782	0.00974589	ENSG00000139908
RTN1	107.606	152.329	1.41562	0.501434	5.35037e-06	0.000165566	ENSG00000139970
AK7	63.6963	96.1862	1.51008	0.594622	7.7407e-05	0.00139619	ENSG00000140057
DISP2	50.2392	93.3021	1.85716	0.893095	1.81871e-09	2.58969e-07	ENSG00000140323
PIF1	157.467	220.277	1.39888	0.48427	1.39929e-06	5.54357e-05	ENSG00000140451
TGFB1I1	63.7205	126.434	1.98419	0.988552	7.84645e-06	0.000223778	ENSG00000140682
KSR1	167.889	230.853	1.37504	0.459469	7.34367e-05	0.00133862	ENSG00000141068
PNMT	12.4356	23.1769	1.86376	0.898216	0.00259948	0.0211504	ENSG00000141744
IGFBP4	100.629	146.311	1.45396	0.539987	1.5094e-06	5.86228e-05	ENSG00000141753
IFITM3	72.3836	111.405	1.53909	0.622076	1.9165e-06	7.21442e-05	ENSG00000142089
LMTK3	50.6101	76.2294	1.50621	0.590922	0.000176829	0.00261451	ENSG00000142235
ADAMTS10	20.7002	35.2649	1.7036	0.768587	0.00799259	0.0485035	ENSG00000142303
RCN3	36.9908	52.0316	1.40661	0.492222	0.00772589	0.0472297	ENSG00000142552
PRDM16	194.337	270.828	1.3936	0.47882	0.000232385	0.00330179	ENSG00000142611
FHAD1	78.1858	184.279	2.35694	1.23692	4.98595e-11	1.27239e-08	ENSG00000142621
ARHGEF19	32.7109	52.0998	1.59273	0.671506	0.00042803	0.0052903	ENSG00000142632
CNKSR1	11.597	24.5183	2.11419	1.0801	0.000252781	0.0035225	ENSG00000142675
DMRTA2	38.5878	79.3504	2.05636	1.04009	2.2005e-10	4.50415e-08	ENSG00000142700
MOB3C	54.3849	114.011	2.09637	1.06789	8.96626e-15	1.17458e-11	ENSG00000142961
SYPL2	160.705	224.367	1.39614	0.481448	1.90479e-07	1.07865e-05	ENSG00000143028
LHX9	43.2467	65.2458	1.50869	0.593293	0.000445232	0.00544419	ENSG00000143355
KCNN3	12.6713	34.68	2.7369	1.45254	1.59789e-05	0.000399471	ENSG00000143603
ITPKB	116.855	158.016	1.35223	0.435342	0.000719697	0.00787419	ENSG00000143772
OSR1	5.10702	12.4519	2.4382	1.28582	0.00309747	0.0241586	ENSG00000143867
ABHD1	21.7949	33.9791	1.55904	0.640657	0.00657935	0.0419074	ENSG00000143994
ITGA9	66.3826	163.925	2.4694	1.30416	1.52155e-06	5.88554e-05	ENSG00000144668
NICN1	177.118	257.093	1.45154	0.537582	1.12829e-07	7.03836e-06	ENSG00000145029
STXBP5L	101.472	144.921	1.42819	0.514192	5.31756e-05	0.0010397	ENSG00000145087
SLIT2	1025.64	1429.43	1.39369	0.478907	1.57958e-10	3.4875e-08	ENSG00000145147
VWA5B2	11.7071	21.1672	1.80807	0.854448	0.00598282	0.0391699	ENSG00000145198
RNF175	7.56798	20.4252	2.69889	1.43237	0.000603418	0.00686179	ENSG00000145428
FAM105A	188.773	255.57	1.35385	0.437071	1.47866e-06	5.77548e-05	ENSG00000145569
FAM50B	167.61	245.194	1.46288	0.548816	7.04901e-10	1.18387e-07	ENSG00000145945
DOK3	75.842	131.075	1.72827	0.789327	7.59426e-10	1.26464e-07	ENSG00000146094
PRSS35	67.8546	105.831	1.55967	0.641243	1.12536e-05	0.000300045	ENSG00000146250
SYTL5	91.0763	264.292	2.90188	1.53699	3.22039e-09	4.13599e-07	ENSG00000147041
FRMPD3	45.5909	74.2496	1.62861	0.703637	5.97323e-05	0.00112968	ENSG00000147234
CACNA1B	29.3857	53.4534	1.81903	0.863171	9.64949e-06	0.000264084	ENSG00000148408
INA	367.921	677.336	1.84098	0.880475	9.68268e-09	9.66466e-07	ENSG00000148798
PAOX	59.9468	91.0751	1.51927	0.603374	2.30639e-05	0.00053444	ENSG00000148832
SERPING1	62.0417	108.929	1.75574	0.812081	8.55899e-06	0.00023992	ENSG00000149131
FEZ1	246.435	374.45	1.51947	0.603564	4.21676e-09	5.02212e-07	ENSG00000149557
SCN2B	36.7224	76.6312	2.08677	1.06127	2.41328e-10	4.79e-08	ENSG00000149575
DUSP15	59.2046	81.8184	1.38196	0.466717	0.00142109	0.013361	ENSG00000149599
SOGA1	490.079	664.928	1.35678	0.440184	0.00181918	0.016197	ENSG00000149639
TBX6	22.506	34.8672	1.54924	0.631561	0.00612232	0.039782	ENSG00000149922
CTF1	48.5221	68.3571	1.40878	0.494449	0.00440393	0.0314224	ENSG00000150281
ARID5B	283.927	453.473	1.59715	0.675498	2.86785e-05	0.000637481	ENSG00000150347
PRSS23	218.715	322.388	1.47401	0.559742	3.43564e-05	0.000745617	ENSG00000150687
PPP1R1C	7.19527	15.2202	2.1153	1.08086	0.00420057	0.0304131	ENSG00000150722
ITPR1	122.14	172.442	1.41184	0.497578	5.54074e-05	0.00107056	ENSG00000150995
THRB	158.883	218.617	1.37597	0.460445	0.000948146	0.0097341	ENSG00000151090
TMEM86A	69.6612	125.266	1.79821	0.846565	1.69482e-10	3.70036e-08	ENSG00000151117
ZNF547	18.1878	32.4222	1.78263	0.834009	0.00636319	0.0409554	ENSG00000152433
PLEKHH2	200.228	280.947	1.40314	0.488654	3.67289e-09	4.62642e-07	ENSG00000152527
CLEC4F	19.7193	33.1889	1.68307	0.751092	0.00567784	0.0378017	ENSG00000152672
PLEKHG4B	17.5866	33.6997	1.91621	0.938257	0.000759566	0.00821887	ENSG00000153404
JPH3	119.975	205.822	1.71554	0.778665	8.38427e-06	0.00023681	ENSG00000154118
ABCA5	237.936	332.536	1.39758	0.482934	2.63865e-10	5.09259e-08	ENSG00000154265
CYP2U1	230.773	334.386	1.44898	0.535042	7.21618e-07	3.17222e-05	ENSG00000155016
TTN	246.405	359.347	1.45836	0.544346	1.98992e-11	6.30677e-09	ENSG00000155657
GPR61	9.0055	18.7445	2.08145	1.05759	0.00187312	0.0165647	ENSG00000156097
UBE2L6	82.4194	150.615	1.82742	0.869809	2.32311e-06	8.40683e-05	ENSG00000156587
MAPK13	73.6219	150.352	2.04222	1.03014	2.76362e-12	1.42908e-09	ENSG00000156711
TIMP4	3.38083	11.6314	3.44038	1.78257	0.000247642	0.00346261	ENSG00000157150
FAM46B	25.8724	47.1275	1.82154	0.865158	2.62984e-05	0.000596036	ENSG00000158246
RNF207	66.3037	95.1762	1.43546	0.521511	0.000501623	0.00596664	ENSG00000158286
HIST1H2BD	58.414	85.2475	1.45937	0.545345	0.000190733	0.00279278	ENSG00000158373
DUSP23	10.3549	21.2865	2.0557	1.03963	0.0010433	0.0104383	ENSG00000158716
CIART	17.3858	49.1842	2.82899	1.50029	3.19163e-06	0.000108504	ENSG00000159208
CCDC24	56.6929	81.0027	1.4288	0.514802	0.000577047	0.00663486	ENSG00000159214
C2orf81	58.7774	84.152	1.43171	0.517735	0.000439607	0.00538546	ENSG00000159239
C1R	74.0121	124.004	1.67546	0.744556	2.11417e-08	1.84638e-06	ENSG00000159403
TEPP	11.6887	23.2832	1.99195	0.994179	0.000817457	0.00869211	ENSG00000159648
TPPP3	29.6141	43.103	1.45549	0.541501	0.00825259	0.0496687	ENSG00000159713
C16orf86	23.2392	52.7379	2.26935	1.18228	7.9703e-09	8.33066e-07	ENSG00000159761
ZNF230	114.664	162.117	1.41385	0.499628	2.49969e-05	0.000571814	ENSG00000159882
ZNF222	62.3893	85.861	1.37621	0.460705	0.00125493	0.0121057	ENSG00000159885
ZNF221	16.3393	27.8167	1.70244	0.767601	0.00326981	0.0250984	ENSG00000159905
ZNF233	16.3621	35.0906	2.14463	1.10073	6.20771e-05	0.00116729	ENSG00000159915
ZNF235	86.4423	120.496	1.39394	0.479172	0.000105703	0.00176771	ENSG00000159917
SPTBN4	71.7735	111.916	1.55929	0.640886	9.50519e-07	4.00809e-05	ENSG00000160460
PPAPDC3	63.522	91.0064	1.43267	0.518711	0.000244638	0.00344104	ENSG00000160539
NEK8	51.5191	73.572	1.42805	0.51405	0.000983149	0.0100306	ENSG00000160602
CELF5	38.0687	58.7563	1.54343	0.62614	0.000444829	0.00544398	ENSG00000161082
CCDC116	6.64096	20.6174	3.10458	1.6344	3.81837e-06	0.000125066	ENSG00000161180
FBXO27	53.2915	91.1835	1.71103	0.774865	4.29257e-07	2.10346e-05	ENSG00000161243
NAGS	30.8442	56.3934	1.82833	0.870526	3.81879e-06	0.000125066	ENSG00000161653
SYNC	20.851	37.7716	1.8115	0.857182	0.000210621	0.00303869	ENSG00000162520
MXRA8	248.443	362.736	1.46004	0.546005	0.000233382	0.00331356	ENSG00000162576
GFI1	239.684	325.42	1.35771	0.441171	2.12119e-05	0.000500978	ENSG00000162676
KCNT2	62.6551	129.26	2.06304	1.04477	3.83753e-05	0.000804874	ENSG00000162687
KIF26B	51.1788	75.7034	1.47919	0.56481	0.00326076	0.0250929	ENSG00000162849
HAAO	5.10953	19.3061	3.77845	1.9178	4.83329e-07	2.29962e-05	ENSG00000162882
FAM84A	5.32601	12.9434	2.43022	1.28109	0.00240211	0.0199246	ENSG00000162981
FBXO41	198.848	290.885	1.46285	0.548784	3.35394e-11	8.90607e-09	ENSG00000163013
SLC15A2	13.215	24.7587	1.87353	0.905761	0.00272204	0.0218633	ENSG00000163406
EOMES	38.2641	53.8405	1.40708	0.492701	0.0071593	0.0445416	ENSG00000163508
TGFBR2	178.011	282.635	1.58774	0.666973	3.72886e-05	0.000794707	ENSG00000163513
ADAMTS9	96.9974	143.416	1.47855	0.564184	4.37016e-06	0.000140316	ENSG00000163638
C3orf67	125.319	175.089	1.39714	0.48248	2.01233e-06	7.47492e-05	ENSG00000163689
IL17RC	133.929	194.716	1.45387	0.539898	3.50358e-08	2.80758e-06	ENSG00000163702
CRELD1	208.861	300.091	1.4368	0.52286	7.58855e-11	1.88753e-08	ENSG00000163703
PRRT3	92.8479	138.32	1.48974	0.575065	6.59386e-07	2.95146e-05	ENSG00000163704
DTX3L	159.543	403.473	2.52893	1.33853	7.76682e-12	3.03795e-09	ENSG00000163840
DNALI1	15.6684	40.8821	2.60921	1.38361	7.70332e-09	8.09466e-07	ENSG00000163879
EXO5	40.2138	60.7699	1.51117	0.595668	0.00126776	0.0122055	ENSG00000164002
BSN	258.732	381.391	1.47408	0.559813	7.84277e-06	0.000223778	ENSG00000164061
MST1R	7.97847	25.1665	3.1543	1.65732	2.09994e-07	1.15404e-05	ENSG00000164078
GRM2	8.49158	18.9983	2.23731	1.16176	0.000769195	0.00830477	ENSG00000164082
EDIL3	21.0032	64.4667	3.06937	1.61794	0.00084243	0.0088903	ENSG00000164176
ERAP2	77.6694	194.555	2.50491	1.32476	7.56034e-08	5.09386e-06	ENSG00000164308
TLX3	18.4661	37.8884	2.05178	1.03688	1.08034e-05	0.000290009	ENSG00000164438
TXLNB	9.81288	18.7456	1.9103	0.933802	0.00547313	0.0368036	ENSG00000164440
RELL2	47.6605	69.6863	1.46214	0.548082	0.000590985	0.00676346	ENSG00000164620
ABCA1	35.2005	78.0929	2.21852	1.1496	1.85514e-06	7.03736e-05	ENSG00000165029
SVEP1	41.8548	61.8009	1.47656	0.562237	0.00500402	0.034453	ENSG00000165124
PCDH19	42.4503	59.1526	1.39346	0.478667	0.00624015	0.0403705	ENSG00000165194
AQP3	60.0595	85.3697	1.42142	0.507332	0.000558039	0.00647312	ENSG00000165272
SLITRK5	600.483	961.624	1.60142	0.679349	5.51223e-12	2.35468e-09	ENSG00000165300
C10orf10	92.0631	152.87	1.66049	0.73161	1.89551e-07	1.0765e-05	ENSG00000165507
TMEM63C	60.0694	105.429	1.75512	0.811573	8.34819e-08	5.56074e-06	ENSG00000165548
OTX2	33.1044	66.0588	1.99547	0.996728	1.39897e-07	8.30508e-06	ENSG00000165588
FRAT1	113.406	164.662	1.45197	0.538013	4.90326e-07	2.32727e-05	ENSG00000165879
IFI27	15.9522	58.1213	3.64346	1.86531	0.00010636	0.00177417	ENSG00000165949
TCP11L2	57.6986	80.5622	1.39626	0.481566	0.00108747	0.0108361	ENSG00000166046
ADAMTS15	75.8486	120.372	1.58701	0.666309	5.36809e-05	0.00104854	ENSG00000166106
FBN1	296.856	447.92	1.50888	0.593475	1.17098e-06	4.79371e-05	ENSG00000166147
GABRB3	389.484	626.775	1.60924	0.686383	9.64832e-09	9.66466e-07	ENSG00000166206
SCN3B	33.7073	79.7303	2.36537	1.24206	4.00929e-09	4.83913e-07	ENSG00000166257
SMPD1	146.221	207.404	1.41843	0.504291	5.86378e-06	0.000177814	ENSG00000166311
DCHS1	156.526	332.88	2.12667	1.0886	1.9664e-05	0.000471086	ENSG00000166341
WDR88	21.2337	35.1045	1.65324	0.725297	0.0020896	0.0179461	ENSG00000166359
YPEL4	3.37828	9.8695	2.92146	1.54669	0.0026214	0.0212669	ENSG00000166793
NAV2	85.6988	120.795	1.40953	0.495212	5.59307e-05	0.00107749	ENSG00000166833
MAP1A	236.01	373.268	1.58158	0.661363	4.34662e-06	0.000139789	ENSG00000166963
ZNF91	87.6514	200.527	2.28778	1.19395	7.81974e-06	0.000223778	ENSG00000167232
ART5	81.0049	111.06	1.37102	0.455252	0.000342855	0.00448992	ENSG00000167311
ZNF226	200.335	293.599	1.46554	0.551433	3.9257e-10	6.94955e-08	ENSG00000167380
SGK494	25.3196	44.9677	1.776	0.828633	0.00150916	0.014008	ENSG00000167524
PROCA1	86.1106	127.309	1.47844	0.564074	2.99718e-06	0.000102963	ENSG00000167525
TP53I13	288.525	399.551	1.38481	0.469685	1.97439e-11	6.30677e-09	ENSG00000167543
CORO6	71.7346	102.47	1.42846	0.514464	0.000119219	0.00193608	ENSG00000167549
ZNF528	20.7067	38.5953	1.8639	0.898325	0.00509873	0.034946	ENSG00000167555
TMC4	6.44256	13.2998	2.06436	1.04569	0.0106615	0.0597885	ENSG00000167608
TMEM145	61.984	86.363	1.39331	0.478516	0.000843222	0.00889388	ENSG00000167619
IGFBP6	14.0746	25.0314	1.77849	0.83065	0.00346606	0.0262092	ENSG00000167779
MGAT5B	90.2692	132.426	1.46701	0.552876	3.06446e-06	0.000104362	ENSG00000167889
TRANK1	5.85508	27.7507	4.73959	2.24476	2.37433e-09	3.21762e-07	ENSG00000168016
BATF2	24.895	39.4578	1.58497	0.664458	0.00234338	0.0195448	ENSG00000168062
CCDC88B	45.1201	67.7533	1.50162	0.586522	0.0003826	0.00485979	ENSG00000168071
KIF5C	265.584	539.633	2.03187	1.02281	1.29569e-10	2.92647e-08	ENSG00000168280
MFSD2A	58.0465	83.1764	1.43293	0.518965	0.000413741	0.00516191	ENSG00000168389
COL3A1	45.0232	107.606	2.39001	1.25701	0.00500669	0.0344593	ENSG00000168542
KCTD19	48.1637	68.5289	1.42283	0.508768	0.00143671	0.0134691	ENSG00000168676
SHOX2	134.223	189.215	1.4097	0.495388	0.000326933	0.00432886	ENSG00000168779
ABHD15	176.068	282.467	1.6043	0.681945	2.19441e-10	4.50415e-08	ENSG00000168792
ZNF608	261.044	450.532	1.72588	0.787336	5.0351e-09	5.75231e-07	ENSG00000168916
ZBBX	11.7751	21.2453	1.80425	0.851398	0.0052661	0.0358431	ENSG00000169064
RAB3B	248.007	350.583	1.4136	0.499373	1.21754e-07	7.43002e-06	ENSG00000169213
BTD	167.722	254.385	1.5167	0.600939	7.9882e-07	3.44985e-05	ENSG00000169814
PCDH7	433.663	703.255	1.62167	0.697476	6.0343e-09	6.6991e-07	ENSG00000169851
TRIM56	241.431	344.995	1.42896	0.514963	9.30775e-06	0.000256318	ENSG00000169871
REPS2	103.428	150.748	1.45751	0.543505	0.000403027	0.00506361	ENSG00000169891
SLC16A5	29.0541	47.2197	1.62523	0.700647	0.00113801	0.0112315	ENSG00000170190
FABP6	5.96661	15.2897	2.56255	1.35758	0.00750085	0.0462333	ENSG00000170231
SEMA3E	67.2997	94.9191	1.41039	0.496099	0.000274216	0.00375756	ENSG00000170381
FOXA3	14.1313	25.8717	1.83081	0.872485	0.00162835	0.0148409	ENSG00000170608
DPY19L2P2	15.2265	26.1598	1.71804	0.780765	0.00404499	0.029559	ENSG00000170629
KCNS3	30.9298	53.2079	1.72028	0.782644	5.11598e-05	0.0010063	ENSG00000170745
PLAC1	116.012	157.421	1.35694	0.440355	3.54435e-05	0.000765835	ENSG00000170965
CDC42BPG	78.6301	123.082	1.56534	0.646472	6.38646e-07	2.88492e-05	ENSG00000171219
TMEM37	45.1788	62.01	1.37255	0.456854	0.00651082	0.0416192	ENSG00000171227
CDK5R2	9.59964	18.8631	1.96498	0.974511	0.00391816	0.0288251	ENSG00000171450
DLK2	54.0825	85.5456	1.58176	0.661533	9.31352e-06	0.000256318	ENSG00000171462
MAP6	68.3909	139.315	2.03705	1.02648	0.000706429	0.0077506	ENSG00000171533
NMUR1	8.30082	20.3363	2.44992	1.29274	0.000131646	0.0021012	ENSG00000171596
ZNF540	45.1918	67.6964	1.49798	0.583017	0.000352219	0.00456839	ENSG00000171817
ZNF570	138.628	192.383	1.38776	0.472763	0.000103912	0.00175117	ENSG00000171827
LAMB2	552.343	859.467	1.55604	0.637879	1.19888e-08	1.1326e-06	ENSG00000172037
MBOAT1	64.2277	90.4731	1.40863	0.494292	0.000485498	0.00582064	ENSG00000172197
ABCG4	55.299	106.018	1.91718	0.938982	2.32618e-11	6.8223e-09	ENSG00000172350
EFEMP2	32.2472	46.6332	1.44612	0.532186	0.00647062	0.0414567	ENSG00000172638
RAB37	8.27843	16.1204	1.94728	0.961458	0.00830207	0.0499344	ENSG00000172794
ZNF417	157.055	217.08	1.38219	0.466956	4.69686e-07	2.25656e-05	ENSG00000173480
CSPG4	122.141	179.713	1.47136	0.55715	9.11849e-06	0.000251655	ENSG00000173546
HAP1	67.7615	97.2802	1.43563	0.52168	0.000149117	0.00230177	ENSG00000173805
CHRNA9	5.33821	15.5923	2.92088	1.5464	0.000311328	0.00416163	ENSG00000174343
TRAM1L1	70.7009	109.803	1.55307	0.635123	1.02902e-06	4.27488e-05	ENSG00000174599
SEZ6L2	218.828	352.946	1.61289	0.689651	1.48232e-07	8.72083e-06	ENSG00000174938
ASPHD1	29.2593	45.4628	1.55379	0.635792	0.00205815	0.017824	ENSG00000174939
NR2F1	426.506	584.973	1.37155	0.455804	3.05038e-10	5.76346e-08	ENSG00000175745
DOK7	16.8135	27.8782	1.65809	0.729523	0.00617564	0.04005	ENSG00000175920
ZNF404	34.548	56.5181	1.63593	0.71011	0.000151847	0.00233656	ENSG00000176222
BASP1	120.101	168.446	1.40254	0.488047	0.00450387	0.0319411	ENSG00000176788
GCNT4	12.3503	23.218	1.87995	0.910694	0.00231589	0.0193566	ENSG00000176928
LINC00982	27.1153	41.9183	1.54593	0.628472	0.00330942	0.0253429	ENSG00000177133
CD19	26.3262	41.8066	1.58802	0.667227	0.00235929	0.0196524	ENSG00000177455
PTRF	246.328	486.354	1.97441	0.981423	6.88863e-14	5.64006e-11	ENSG00000177469
SRRM3	68.1859	95.8921	1.40633	0.491939	0.000355405	0.00459455	ENSG00000177679
CCDC184	43.4777	88.7975	2.04237	1.03024	2.82327e-11	7.8158e-09	ENSG00000177875
MAMDC4	41.7256	61.0361	1.4628	0.54873	0.00132748	0.0126564	ENSG00000177943
FAM26E	26.6932	53.9808	2.02226	1.01597	2.71769e-07	1.43942e-05	ENSG00000178033
ALS2CL	26.9467	46.4678	1.72443	0.786123	0.000137396	0.00216333	ENSG00000178038
ZNF223	10.5158	21.6565	2.05943	1.04224	0.000965285	0.00987395	ENSG00000178386
DNAJC22	76.8262	146.278	1.90401	0.929043	2.82403e-11	7.8158e-09	ENSG00000178401
DTX3	184.381	323.184	1.75281	0.809667	2.42631e-11	7.01131e-09	ENSG00000178498
MAF	432.886	674.03	1.55706	0.638827	8.69177e-05	0.00152752	ENSG00000178573
PARP10	34.8587	116.543	3.34328	1.74126	6.82169e-07	3.03272e-05	ENSG00000178685
CCDC89	35.8027	61.9133	1.72929	0.790182	1.20309e-05	0.000316946	ENSG00000179071
LBX2	44.9848	65.2472	1.45043	0.536478	0.00123826	0.0119684	ENSG00000179528
APOBEC3B	75.479	110.4	1.46266	0.548591	2.48303e-05	0.000568665	ENSG00000179750
GIPC3	89.5596	121.309	1.35451	0.437771	0.000350027	0.00454596	ENSG00000179855
CITED4	60.3324	89.4038	1.48185	0.567402	9.00087e-05	0.00156936	ENSG00000179862
LYNX1	18.9114	56.1413	2.96865	1.5698	0.00037454	0.00478214	ENSG00000180155
HIST1H2AC	80.8887	113.028	1.39733	0.482671	0.000149391	0.00230238	ENSG00000180573
SHISA2	99.4409	169.556	1.70509	0.769851	5.31506e-07	2.4749e-05	ENSG00000180730
ARSJ	48.8223	67.8102	1.38892	0.473961	0.00343535	0.0260234	ENSG00000180801
GPR137C	129.935	178.248	1.37182	0.456094	2.36818e-05	0.000546825	ENSG00000180998
ZNF467	50.096	87.4693	1.74603	0.804082	0.00593035	0.0389607	ENSG00000181444
ACBD4	112.076	151.933	1.35562	0.438954	5.19717e-05	0.00101921	ENSG00000181513
PHLDA2	28.2368	55.3424	1.95994	0.970811	3.81423e-06	0.000125066	ENSG00000181649
SLC9A9	44.6603	62.3129	1.39526	0.480539	0.00468704	0.0329451	ENSG00000181804
USH1G	21.2053	45.8702	2.16315	1.11313	2.83587e-07	1.49397e-05	ENSG00000182040
SPACA6P	44.6396	63.8728	1.43086	0.516879	0.00194001	0.0170336	ENSG00000182310
NXPH3	8.35305	21.4085	2.56296	1.35781	0.00016112	0.00243726	ENSG00000182575
EPHB3	43.0501	59.9713	1.39306	0.478256	0.0056544	0.0376896	ENSG00000182580
TSPAN10	69.2019	95.1021	1.37427	0.458666	0.000872277	0.00916101	ENSG00000182612
BRICD5	25.7607	49.2984	1.9137	0.936367	0.000161605	0.00243896	ENSG00000182685
TCEAL7	33.3223	108.891	3.26781	1.70832	2.28458e-06	8.29796e-05	ENSG00000182916
RIPPLY3	61.5869	97.7867	1.58778	0.667015	0.000564735	0.00652384	ENSG00000183145
RIMBP3C	80.1568	113.13	1.41136	0.497087	0.00269283	0.0217135	ENSG00000183246
CECR6	100.819	172.007	1.70609	0.770697	2.52922e-08	2.16083e-06	ENSG00000183307
ZNF530	120.159	180.337	1.50081	0.585744	0.00106183	0.0106129	ENSG00000183647
GPR1	4.81824	12.7256	2.64113	1.40115	0.00115099	0.0112972	ENSG00000183671
SCN5A	126.645	218.831	1.72791	0.789024	6.48337e-12	2.59996e-09	ENSG00000183873
HTR7P1	66.2779	97.7882	1.47543	0.561133	5.04486e-05	0.000996297	ENSG00000183935
SMTN	249.347	358.605	1.43817	0.524236	2.95494e-08	2.51362e-06	ENSG00000183963
ADAP2	106.757	153.364	1.43657	0.522628	2.18052e-06	8.02384e-05	ENSG00000184060
GPR173	3.59043	25.2826	7.04165	2.81591	8.77667e-10	1.41362e-07	ENSG00000184194
CCR10	15.6877	29.8412	1.9022	0.927669	0.000422928	0.00524325	ENSG00000184451
SLITRK6	5.24231	12.6924	2.42114	1.27569	0.00295041	0.0232834	ENSG00000184564
HIST2H2BE	130.521	181.356	1.38948	0.474542	5.24089e-05	0.00102675	ENSG00000184678
RBM43	106.507	163.465	1.53479	0.618038	5.31435e-07	2.4749e-05	ENSG00000184898
CLCNKB	15.1547	28.9497	1.91028	0.933781	0.000465317	0.00563022	ENSG00000184908
FAM227A	87.9526	133.801	1.52128	0.605288	3.78225e-07	1.92778e-05	ENSG00000184949
ADSSL1	33.2647	63.928	1.9218	0.942456	6.38051e-06	0.000190704	ENSG00000185100
MAPK11	79.2323	108.477	1.3691	0.453226	0.000353209	0.00457656	ENSG00000185386
IRF7	28.2355	50.828	1.80015	0.848115	0.00183008	0.0162499	ENSG00000185507
FAM212A	6.75819	15.659	2.31704	1.21228	0.00158086	0.0145498	ENSG00000185614
IFIT1	112.537	333.138	2.96025	1.56572	3.12238e-08	2.61084e-06	ENSG00000185745
IFITM1	48.5149	67.5789	1.39295	0.478144	0.0029902	0.0235406	ENSG00000185885
ZNF284	16.0787	32.5188	2.02248	1.01612	0.00179868	0.0160436	ENSG00000186026
ZNF17	89.5924	130.772	1.45963	0.545602	6.6818e-05	0.00123516	ENSG00000186272
NAP1L2	163.599	250.599	1.53178	0.615211	6.03673e-05	0.00113995	ENSG00000186462
PCLO	293.785	411.633	1.40114	0.486599	5.10229e-05	0.00100562	ENSG00000186472
ZNF396	105.201	142.661	1.35609	0.439452	0.00241228	0.0199669	ENSG00000186496
CLCNKA	3.5652	9.54141	2.67626	1.42022	0.00550597	0.0369883	ENSG00000186510
FOXD2	151.612	216.444	1.42762	0.513614	6.107e-07	2.77142e-05	ENSG00000186564
PDE2A	12.1613	21.4876	1.76688	0.821206	0.00657541	0.0418959	ENSG00000186642
LRRC16B	38.5868	62.7809	1.627	0.702218	5.6383e-05	0.00108196	ENSG00000186648
BCDIN3D	86.2307	116.588	1.35205	0.435148	0.000430106	0.00531022	ENSG00000186666
VSIG10L	36.9645	66.0367	1.78649	0.837129	1.48134e-06	5.77548e-05	ENSG00000186806
RTN4RL2	60.8238	92.4615	1.52015	0.604217	2.27737e-05	0.00052834	ENSG00000186907
PLCD1	67.058	102.158	1.52342	0.607315	1.90188e-05	0.000459115	ENSG00000187091
WDR86	4.621	11.0161	2.38391	1.25333	0.00644626	0.0413411	ENSG00000187260
EPOR	117.368	166.76	1.42082	0.506728	1.21351e-06	4.92362e-05	ENSG00000187266
ISG15	78.9315	141.57	1.79358	0.842839	0.000152119	0.00233705	ENSG00000187608
PALM3	52.3487	89.1344	1.7027	0.767828	2.50241e-07	1.34351e-05	ENSG00000187867
TMEM221	8.20105	19.3871	2.36398	1.24122	0.00027662	0.00378259	ENSG00000188051
ZNF793	24.4178	83.9854	3.43951	1.7822	1.95367e-07	1.09999e-05	ENSG00000188227
C3orf62	155.522	215.669	1.38675	0.471703	2.25678e-06	8.22741e-05	ENSG00000188315
ZNF548	145.27	202.067	1.39097	0.476092	0.00223949	0.0188463	ENSG00000188785
ZNF563	20.2845	33.3372	1.64348	0.716751	0.00285232	0.0226549	ENSG00000188868
RNFT1	185.863	251.652	1.35396	0.437189	3.00261e-07	1.56918e-05	ENSG00000189050
FAM150B	5.62194	13.3603	2.37646	1.24881	0.00255327	0.0208788	ENSG00000189292
FAM179A	6.29781	24.8798	3.95055	1.98205	4.01414e-09	4.83913e-07	ENSG00000189350
FAT4	211.382	314.258	1.48668	0.572096	3.41064e-06	0.000113978	ENSG00000196159
ZNF681	23.3066	122.911	5.27367	2.39881	3.05355e-08	2.5642e-06	ENSG00000196172
RYR1	5.85035	14.8099	2.53145	1.33997	0.00244111	0.020163	ENSG00000196218
ZNF471	19.5758	81.0645	4.14105	2.05	6.69586e-06	0.000197855	ENSG00000196263
LINC00176	14.3453	25.3415	1.76653	0.820918	0.00384253	0.0284311	ENSG00000196421
ARMCX4	61.6874	123.976	2.00974	1.00701	9.59292e-07	4.03376e-05	ENSG00000196440
TCEAL3	49.7202	126.216	2.53852	1.34399	6.38291e-13	4.1808e-10	ENSG00000196507
MYO18A	195.175	302.683	1.55083	0.633038	4.59391e-13	3.11277e-10	ENSG00000196535
LAMA2	19.522	40.8613	2.09309	1.06563	3.20936e-05	0.000703839	ENSG00000196569
ZNF136	133.05	201.69	1.5159	0.600176	0.000524299	0.00618467	ENSG00000196646
ZNF700	119.495	166.129	1.39026	0.47535	4.60116e-06	0.000145827	ENSG00000196757
ZFP28	111.028	162.539	1.46395	0.549863	0.00593469	0.0389761	ENSG00000196867
SCN8A	128.005	180.355	1.40896	0.494634	5.21477e-06	0.000162651	ENSG00000196876
HCAR1	29.1272	60.7563	2.0859	1.06067	1.43126e-08	1.30205e-06	ENSG00000196917
ZNF470	121.063	192.373	1.58903	0.668149	7.0928e-07	3.13563e-05	ENSG00000197016
ZNF441	91.9566	156.024	1.69672	0.762747	0.000337391	0.00443596	ENSG00000197044
SLC6A17	50.8513	94.7676	1.86362	0.898109	5.30621e-06	0.000164459	ENSG00000197106
ZNF682	4.2821	29.6206	6.91731	2.79021	9.16905e-12	3.33652e-09	ENSG00000197124
ZNF772	118.079	235.833	1.99724	0.998006	1.89122e-05	0.000457103	ENSG00000197128
ZNF98	8.33168	28.6185	3.4349	1.78027	1.07793e-07	6.74563e-06	ENSG00000197360
DACT3	78.8993	134.312	1.70232	0.767505	8.13107e-05	0.00144855	ENSG00000197380
DCHS2	10.6889	19.7297	1.84581	0.884255	0.00638199	0.0410226	ENSG00000197410
SLC2A10	117.081	165.65	1.41483	0.500633	3.78389e-06	0.000124545	ENSG00000197496
DMBX1	96.8022	150.867	1.5585	0.640162	1.1659e-08	1.11755e-06	ENSG00000197587
ZNF841	100.549	141.496	1.40724	0.492869	0.00186289	0.0164817	ENSG00000197608
CCDC151	44.7778	66.9156	1.49439	0.579561	0.000419932	0.00521597	ENSG00000198003
CHSY3	67.3365	92.2056	1.36933	0.453465	0.00154882	0.0143086	ENSG00000198108
TOR4A	33.2775	50.2332	1.50953	0.594096	0.00251492	0.0206253	ENSG00000198113
CCDC69	146.761	208.296	1.41929	0.505172	2.26645e-06	8.24736e-05	ENSG00000198624
HIST2H3C	63.2073	97.4258	1.54137	0.624213	7.08161e-06	0.000207383	ENSG00000203811
HIST2H3A	61.3595	96.4526	1.57193	0.652533	3.67069e-06	0.000121429	ENSG00000203852
RIPPLY2	18.5063	36.3269	1.96295	0.973024	9.19249e-05	0.00159288	ENSG00000203877
TCEAL6	6.17762	13.2331	2.14211	1.09903	0.00661316	0.0420138	ENSG00000204071
MAFB	97.3482	162.124	1.6654	0.735873	2.20575e-05	0.000518457	ENSG00000204103
NHSL2	90.7543	127.571	1.40568	0.491267	0.00272985	0.0218945	ENSG00000204131
COL5A2	87.9427	198.683	2.25923	1.17583	5.19957e-09	5.87193e-07	ENSG00000204262
SP5	2.88197	11.3136	3.92565	1.97293	9.85214e-05	0.00168197	ENSG00000204335
ZNF468	196.339	292.02	1.48733	0.572723	7.17557e-09	7.58064e-07	ENSG00000204604
HLA-F	50.5673	68.3607	1.35188	0.434964	0.00672474	0.0425573	ENSG00000204642
SPDYC	83.3751	123.554	1.48191	0.567457	3.2465e-06	0.0001098	ENSG00000204710
ZNF155	31.8806	55.7902	1.74997	0.807331	1.69411e-05	0.000418207	ENSG00000204920
CCNI2	17.2841	28.6551	1.65789	0.729351	0.00474999	0.0332516	ENSG00000205089
SAMD9	87.1698	141.876	1.62758	0.702731	0.000362569	0.00465045	ENSG00000205413
NYNRIN	385.307	558.689	1.44999	0.53604	2.71768e-07	1.43942e-05	ENSG00000205978
TAPBP	124.494	174.866	1.40462	0.490177	2.2933e-06	8.31427e-05	ENSG00000206208
TAPBP	139.424	195.119	1.39947	0.48488	2.03318e-06	7.52393e-05	ENSG00000206281
TMEM200C	50.6099	68.3297	1.35013	0.433094	0.0063002	0.0406298	ENSG00000206432
ATP6V1G2	28.6084	46.5869	1.62843	0.703485	0.000471442	0.00568682	ENSG00000206445
HLA-F	43.3756	62.4936	1.44076	0.526825	0.0019614	0.0171753	ENSG00000206509
CFAP44	217.653	294.046	1.35099	0.434013	0.000173252	0.0025713	ENSG00000206530
SYT3	61.9445	88.5241	1.42909	0.515094	0.00138901	0.0131032	ENSG00000213023
GPC2	57.1468	98.7365	1.72777	0.788911	2.018e-06	7.48182e-05	ENSG00000213420
TREX1	43.5362	81.7008	1.87662	0.908136	9.07171e-09	9.23622e-07	ENSG00000213689
S1PR3	134.512	183.124	1.3614	0.445093	0.000400162	0.00503727	ENSG00000213694
ATP6V1G2	28.9404	45.4382	1.57006	0.650821	0.00283989	0.0225926	ENSG00000213760
IRF9	12.777	24.1305	1.8886	0.917315	0.00598413	0.0391699	ENSG00000213928
ZNF726	18.0245	58.231	3.23065	1.69183	1.50791e-09	2.24474e-07	ENSG00000213967
PAXIP1-AS2	51.4407	84.2336	1.63749	0.711486	2.83582e-06	9.81053e-05	ENSG00000214106
SCART1	30.1854	44.814	1.48463	0.570099	0.00477229	0.033372	ENSG00000214279
HLA-DPB1	19.6144	46.6256	2.37711	1.24921	1.17257e-08	1.11849e-06	ENSG00000215048
LOC441666	8.75137	34.9589	3.99468	1.99808	1.33576e-05	0.000346275	ENSG00000215146
TTC34	10.4073	19.3378	1.85809	0.89382	0.00569857	0.0378859	ENSG00000215912
LOC101928464	13.1549	28.5214	2.16812	1.11644	0.00133489	0.0127025	ENSG00000219665
C2orf16	47.2379	65.5286	1.3872	0.472181	0.00424073	0.0305687	ENSG00000221843
NPTXR	131.279	272.882	2.07864	1.05564	4.58208e-06	0.000145692	ENSG00000221890
ZNF880	30.0221	48.9101	1.62914	0.704109	0.000334222	0.00440769	ENSG00000221923
SLC12A8	16.4553	34.2546	2.08167	1.05774	0.00369064	0.0275746	ENSG00000221955
LOC100506100	37.0856	57.5973	1.55309	0.635141	0.000920205	0.00954202	ENSG00000223478
MIR503HG	122.027	190.757	1.56324	0.644539	5.74565e-05	0.0010972	ENSG00000223749
ENTPD3-AS1	29.458	46.337	1.57299	0.653508	0.00114131	0.0112527	ENSG00000223797
HLA-DPB1	24.8749	58.5506	2.3538	1.23499	3.17574e-09	4.10548e-07	ENSG00000223865
PRR29	3.57321	11.1586	3.12285	1.64286	0.000713617	0.00781637	ENSG00000224383
PRKAR2A-AS1	28.4204	53.1028	1.86848	0.901862	3.47974e-06	0.00011609	ENSG00000224424
SH3BP5-AS1	62.4902	122.674	1.9631	0.973133	5.09613e-12	2.27589e-09	ENSG00000224660
PLEKHM1	242.085	334.404	1.38135	0.466078	5.06879e-09	5.75733e-07	ENSG00000225190
PPP1R26-AS1	70.6831	96.7045	1.36814	0.452219	0.000945486	0.00971694	ENSG00000225361
LINC01535	28.1947	50.4006	1.78759	0.838014	0.000331965	0.00438676	ENSG00000226686
HLA-DPB1	21.6356	49.8277	2.30304	1.20354	3.8779e-08	2.98209e-06	ENSG00000226826
ATP6V1G2	28.4195	46.7422	1.64472	0.717844	0.000367841	0.00471192	ENSG00000226850
KLLN	32.4268	47.8313	1.47506	0.560771	0.00438079	0.0313142	ENSG00000227268
ATP6V1G2	28.4187	45.4315	1.59865	0.676852	0.00283265	0.0225624	ENSG00000227587
HLA-DPB1	20.9542	50.8191	2.42524	1.27813	3.95809e-09	4.83913e-07	ENSG00000229295
ACVR2B-AS1	53.2339	95.6039	1.79592	0.844724	6.18452e-09	6.78915e-07	ENSG00000229589
ZNF492	18.6007	65.7461	3.53461	1.82155	1.07637e-07	6.74563e-06	ENSG00000229676
HLA-F	42.7081	59.7725	1.39956	0.484971	0.00505123	0.0346632	ENSG00000229698
LOC100507194	10.5781	25.7298	2.43236	1.28236	0.00139187	0.0131176	ENSG00000230269
PSMG3-AS1	61.9008	90.9826	1.46981	0.555633	9.81772e-05	0.00167901	ENSG00000230487
HLA-DPB1	6.64436	12.7797	1.92339	0.943654	0.0207377	0.0962666	ENSG00000230708
HLA-DPB1	24.539	56.5932	2.30625	1.20555	3.05332e-08	2.5642e-06	ENSG00000230763
ATP6V1G2	28.4208	46.4232	1.63342	0.7079	0.000454875	0.0055277	ENSG00000230900
LOC101928489	6.10244	15.1832	2.48805	1.31501	0.000861493	0.00906228	ENSG00000231652
PCAT7	5.08623	23.2002	4.56138	2.18947	1.17317e-09	1.801e-07	ENSG00000231806
TAPBP	152.069	219.443	1.44305	0.52912	2.71064e-07	1.43942e-05	ENSG00000231925
LINC00665	113.195	197.035	1.74066	0.799638	0.00452529	0.0320555	ENSG00000232677
HOXB-AS3	95.9435	141.427	1.47407	0.559805	1.04321e-06	4.31558e-05	ENSG00000233101
HLA-F	34.4998	51.3274	1.48776	0.573142	0.00245436	0.0202554	ENSG00000234487
ATP6V1G2	28.7722	47.5496	1.65262	0.724757	0.000426238	0.00527762	ENSG00000234668
ATP6V1G2	29.1237	46.7534	1.60534	0.682878	0.00064597	0.00725332	ENSG00000234920
HLA-F	43.3928	63.7916	1.4701	0.555912	0.00100672	0.0102076	ENSG00000235220
TSPEAR-AS1	40.1668	56.2306	1.39993	0.485354	0.00649369	0.0415639	ENSG00000235890
TAPBP	141.976	197.687	1.3924	0.477575	4.50501e-06	0.000144175	ENSG00000236490
LINC00896	36.0832	57.7992	1.60183	0.679722	0.00546104	0.0367498	ENSG00000236499
HLA-DPB1	26.0772	60.3466	2.31415	1.21048	1.43827e-08	1.3024e-06	ENSG00000236693
ZNF737	0.5149	17.8719	34.7094	5.11725	4.12439e-07	2.04142e-05	ENSG00000237440
HLA-F	43.3767	62.9699	1.4517	0.537743	0.00153319	0.0141775	ENSG00000237508
HLA-DPB1	22.8349	50.8047	2.22487	1.15372	2.09346e-07	1.15404e-05	ENSG00000237710
PAXBP1-AS1	61.2615	95.5374	1.5595	0.641084	5.17382e-06	0.000161631	ENSG00000238197
HLA-L	22.8863	36.5161	1.59554	0.674049	0.00334404	0.0255377	ENSG00000239618
APOBEC3G	26.433	39.9755	1.51233	0.596773	0.00552848	0.0370767	ENSG00000239713
TCAM1P	59.746	89.7435	1.50208	0.586965	0.000446634	0.00544792	ENSG00000240280
HOXA11-AS	89.8936	139.294	1.54954	0.631838	7.15862e-08	4.93568e-06	ENSG00000240990
HLA-L	28.2618	43.5055	1.53937	0.622342	0.00305751	0.0239077	ENSG00000241166
SUCLG2-AS1	7.96162	16.0006	2.00972	1.00699	0.00623259	0.0403705	ENSG00000241316
HLA-L	28.9728	43.6709	1.50731	0.591977	0.00450462	0.0319411	ENSG00000242227
PEG10	16.5382	32.0648	1.93883	0.955184	0.00109095	0.01086	ENSG00000242265
LINC00960	22.1305	51.6536	2.33404	1.22283	3.98188e-09	4.83913e-07	ENSG00000242516
LOC101929054	15.6362	27.9632	1.78837	0.838643	0.00177092	0.0158617	ENSG00000243224
HLA-L	22.8084	33.0761	1.45017	0.536226	0.0246039	0.108791	ENSG00000243492
HLA-L	36.6503	57.1046	1.5581	0.639784	0.000464566	0.0056246	ENSG00000243753
RN7SL832P	14.6163	25.0935	1.71682	0.779737	0.00570037	0.0378859	ENSG00000243819
HLA-L	28.4543	43.6279	1.53326	0.616606	0.00314841	0.0244241	ENSG00000244721
LINC00847	17.9455	47.7345	2.65998	1.41141	1.09832e-09	1.69938e-07	ENSG00000245060
A2M-AS1	8.43239	16.7652	1.98819	0.991459	0.00577938	0.0382373	ENSG00000245105
RAD51-AS1	43.9209	63.0118	1.43467	0.520715	0.00208819	0.0179461	ENSG00000245849
UBAP1L	29.8537	44.4431	1.4887	0.574051	0.00547465	0.0368036	ENSG00000246922
LINC01234	59.4993	149.36	2.51028	1.32785	4.40653e-19	4.32942e-15	ENSG00000249550
YJEFN3	42.3406	66.6238	1.57352	0.653997	0.000105839	0.00176848	ENSG00000250067
LOC101927359	6.90605	14.4984	2.09938	1.06996	0.00489117	0.033966	ENSG00000250241
GPR162	27.0603	45.1951	1.67017	0.739991	0.000333267	0.00439805	ENSG00000250510
LOC102723828	2.91338	37.2948	12.8012	3.67821	3.37477e-10	6.08387e-08	ENSG00000251129
LINC00958	21.8142	41.9435	1.92276	0.94318	0.0061287	0.0397981	ENSG00000251381
LOC100499484	10.1513	20.6135	2.03062	1.02192	0.00151904	0.0140865	ENSG00000254876
LINC00346	26.6356	72.5771	2.72482	1.44616	1.41351e-09	2.13658e-07	ENSG00000255874
ZNF225	118.801	177.84	1.49695	0.582025	2.44708e-05	0.000562398	ENSG00000256294
TMEM179	42.015	60.9199	1.44995	0.536007	0.00388617	0.0286422	ENSG00000258986
LOC105370809	9.58998	18.7994	1.96031	0.971085	0.00447331	0.0318019	ENSG00000259705
FRRS1L	133.911	232.967	1.73971	0.798847	6.75981e-09	7.29836e-07	ENSG00000260230
TBC1D3G	28.4242	44.7996	1.57611	0.656366	0.00428073	0.0307443	ENSG00000260287
PKI55	114.259	154.362	1.35098	0.434005	0.00426859	0.030702	ENSG00000260804
XKR7	8.13241	15.9097	1.95633	0.968148	0.0070442	0.0439983	ENSG00000260903
TPBGL	10.4638	22.4541	2.14589	1.10157	0.00603225	0.03938	ENSG00000261594
TCF24	65.9661	95.6227	1.44957	0.535629	0.00010548	0.00176548	ENSG00000261787
LINC00662	75.4477	110.114	1.45947	0.545444	0.000821963	0.00872586	ENSG00000261824
ZNF234	130.863	217.973	1.66565	0.73609	1.1847e-08	1.12461e-06	ENSG00000263002
TAPT1-AS1	25.0758	40.4685	1.61385	0.690502	0.00152185	0.0140992	ENSG00000263327
LINC00667	4.6112	11.6669	2.53012	1.3392	0.00790462	0.0480587	ENSG00000263753
TXNIP	354.576	544.22	1.53485	0.618094	0.000433397	0.00534269	ENSG00000265972
STRADA	56.2339	79.1209	1.407	0.492618	0.00119648	0.0116679	ENSG00000266173
AARSD1	23.4677	36.0917	1.53793	0.620986	0.00758557	0.0466385	ENSG00000266967
LOC101928710	2.19141	9.87937	4.50823	2.17256	0.000112774	0.00185595	ENSG00000267123
LOC101928845	2.88895	11.4894	3.977	1.99168	7.6921e-05	0.00139052	ENSG00000267147
ZNF285	8.30923	17.3027	2.08234	1.05821	0.00293758	0.0232101	ENSG00000267508
ZNF224	103.311	154.106	1.49168	0.576937	1.41479e-07	8.37366e-06	ENSG00000267680
LINC01224	0.677991	13.7704	20.3106	4.34416	6.25457e-08	4.35824e-06	ENSG00000269416
MEI4	12.2387	29.2	2.38587	1.25452	0.00109469	0.0108859	ENSG00000269964
LOC440173	108.17	159.618	1.47562	0.561321	0.00011506	0.00188567	ENSG00000269994
LINC00936	23.5705	41.911	1.77811	0.830346	0.000116152	0.00189882	ENSG00000271614
FGF14-AS2	1.90247	9.82019	5.16181	2.36788	3.41667e-05	0.00074432	ENSG00000272143
CD24	36.3337	64.3355	1.77069	0.824308	2.65893e-06	9.38023e-05	ENSG00000272398
CYP2D6	9.03913	16.7553	1.85364	0.89036	0.0105514	0.0592817	ENSG00000272532
ZNF595	21.0297	51.1454	2.43205	1.28218	1.66282e-09	2.38705e-07	ENSG00000272602
SRCIN1	61.8322	81.8803	1.32424	0.405159	0.0248322	0.109603	ENSG00000273608
CDKN1C	42.1376	71.7813	1.7035	0.768501	0.000107989	0.001796	ENSG00000273707
TMC4	5.61334	9.88776	1.76148	0.816785	0.0779103	0.239172	ENSG00000273722
ARHGAP23	28.6839	44.1535	1.53931	0.622284	0.00347056	0.0262092	ENSG00000273780
TMC4	5.8295	12.7748	2.19141	1.13186	0.0065053	0.0415975	ENSG00000274384
TBC1D3L	27.8483	39.1777	1.40682	0.492443	0.0282296	0.119679	ENSG00000274512
PHLDA2	25.1407	50.6576	2.01497	1.01076	1.92573e-05	0.000463676	ENSG00000274538
RIMBP3B	83.0401	117.013	1.40911	0.494784	0.00165893	0.0150498	ENSG00000274600
TBC1D3	51.7099	75.6574	1.46311	0.549041	0.00326783	0.0250929	ENSG00000274611
HIST1H3E	13.5491	25.5897	1.88867	0.91737	0.00135833	0.0128819	ENSG00000274750
TBC1D3B	36.8072	58.5559	1.59088	0.669826	0.000221043	0.00316351	ENSG00000274808
TMC4	5.60162	9.24736	1.65084	0.723199	0.130704	0.334461	ENSG00000274905
TBC1D3B	50.6285	73.392	1.44962	0.535672	0.00454231	0.0321413	ENSG00000274939
CYP2D6	12.4224	23.4116	1.88463	0.91428	0.00200747	0.0174775	ENSG00000275211
IFI27	13.9685	50.4936	3.61483	1.85393	0.000127539	0.00204918	ENSG00000275214
TTC34	10.2003	18.6521	1.82857	0.870719	0.00921476	0.0539059	ENSG00000275571
TBC1D3G	27.8982	39.4422	1.41379	0.499568	0.0197197	0.0928794	ENSG00000275760
RIMBP3	91.7367	127.995	1.39525	0.48052	0.000779141	0.00838452	ENSG00000275793
ARHGAP23	32.2761	49.4916	1.53338	0.616718	0.00453754	0.0321191	ENSG00000275832
TMEM179	37.5905	56.2427	1.49619	0.581296	0.00215493	0.0183309	ENSG00000276342
TBC1D3L	59.8006	87.3591	1.46084	0.546798	0.00341524	0.025911	ENSG00000276349
PLEKHM1	191.532	257.906	1.34654	0.429255	7.07939e-06	0.000207383	ENSG00000276358
APBA1	34.859	74.6149	2.14048	1.09793	9.36428e-08	6.11128e-06	ENSG00000276497
IRF7	24.6456	44.2132	1.79396	0.843144	0.00177102	0.0158617	ENSG00000276561
KIF5C	82.7768	159.134	1.92245	0.942947	2.0593e-07	1.14308e-05	ENSG00000276734
CHGA	13.251	35.5346	2.68166	1.42312	1.01892e-07	6.4755e-06	ENSG00000276781
IFI27L2	42.1142	56.4832	1.34119	0.423516	0.0166761	0.0825611	ENSG00000276879
OPRL1	35.1839	68.9258	1.95902	0.97013	6.67313e-07	2.9734e-05	ENSG00000277044
PLEKHM1	169.028	226.901	1.34238	0.424798	8.48282e-06	0.000238125	ENSG00000277111
GTSE1-AS1	21.9077	34.7648	1.58687	0.666187	0.00500103	0.034453	ENSG00000277232
SRCIN1	69.1735	94.9934	1.37326	0.457609	0.00191672	0.0168744	ENSG00000277363
TMC4	5.27558	9.56676	1.81341	0.858702	0.0700493	0.222618	ENSG00000277667
TMC4	5.48009	12.1234	2.21227	1.14552	0.00755634	0.0465315	ENSG00000277789
TBC1D3B	52.3675	79.2174	1.51272	0.597144	0.00294558	0.0232639	ENSG00000278632
HEIH	31.453	77.0294	2.44903	1.29221	2.28307e-11	6.8223e-09	ENSG00000278970
CYP2D6	11.0476	20.8039	1.88312	0.913121	0.0036809	0.0275227	ENSG00000280905
KIF26B	41.6534	64.8671	1.55731	0.639053	0.00209853	0.017974	ENSG00000281216
ZNF780B	89.0206	124.611	1.3998	0.485216	0.000154468	0.00236209	ENSG00000281601

## Sheet: Table S3
GO Term: Biological Processes			KEGG Pathways
Upregulated in Cells	Upregulated in Tumors	Upregulated in Tumors and Cells	Upregulated in Cells	Upregulated in Tumors	Upregulated in Tumors and Cells
regulation of transcription	regulation of transcription, DNA-dependent	neuron differentiation	TGF-beta signaling pathway	ECM-receptor interaction	ECM-receptor interaction
regulation of transcription, DNA-dependent	regulation of RNA metabolic process	regulation of transcription, DNA-dependent	ECM-receptor interaction	RIG-I-like receptor signaling pathway	Calcium signaling pathway
regulation of RNA metabolic process	metal ion transport	cell projection organization	Dilated cardiomyopathy	Hypertrophic cardiomyopathy (HCM)
transcription	neuron differentiation	neuron projection development	MAPK signaling pathway	Dilated cardiomyopathy
ossification	response to virus	regulation of RNA metabolic process	Hypertrophic cardiomyopathy (HCM)	Focal adhesion
bone development	transmission of nerve impulse	neuron projection morphogenesis	Focal adhesion	Calcium signaling pathway
skeletal system development	cell morphogenesis involved in differentiation	neuron development	Arrhythmogenic right ventricular cardiomyopathy (ARVC)	Arrhythmogenic right ventricular cardiomyopathy (ARVC)
neuron differentiation	calcium ion homeostasis	cell projection morphogenesis	Calcium signaling pathway	MAPK signaling pathway
extracellular matrix organization	cell morphogenesis involved in neuron differentiation	axonogenesis		Intestinal immune network for IgA production
transmembrane receptor protein serine/threonine kinase signaling pathway	calcium ion transport	cell part morphogenesis		Systemic lupus erythematosus
biological adhesion	cation transport	cell morphogenesis involved in neuron differentiation		Neuroactive ligand-receptor interaction
negative regulation of cell communication	synaptic transmission	transcription		Cell adhesion molecules (CAMs)
regulation of transforming growth factor beta receptor signaling pathway	inner ear development	regulation of transcription
neuron projection development	ion transport	cell morphogenesis
negative regulation of signal transduction	cellular calcium ion homeostasis	regulation of transforming growth factor beta receptor signaling pathway
cell adhesion	metal ion homeostasis	cell morphogenesis involved in differentiation
enzyme linked receptor protein signaling pathway	cell projection organization	positive regulation of transforming growth factor beta receptor signaling pathway
integrin-mediated signaling pathway	secretion by cell	cellular component morphogenesis
extracellular structure organization	neurotransmitter transport	exocytosis
response to reactive oxygen species	axonogenesis	circulatory system process
response to fluid shear stress	neuron projection morphogenesis	blood circulation
regulation of epithelial to mesenchymal transition	di-, tri-valent inorganic cation transport	vesicle-mediated transport
response to inorganic substance	neuron development	protein digestion
response to protein stimulus	inner ear morphogenesis	multicellular organismal macromolecule catabolic process
neuron projection morphogenesis	cellular metal ion homeostasis	multicellular organismal protein catabolic process
cell projection organization	neuron projection development	multicellular organismal macromolecule metabolic process
collagen fibril organization	face morphogenesis	multicellular organismal protein metabolic process
exocytosis	skeletal system development	cell adhesion
neuron development	secretion	biological adhesion
G1/S transition of mitotic cell cycle	di-, tri-valent inorganic cation homeostasis	positive regulation of signal transduction
axonogenesis	phagolysosome formation	multicellular organismal metabolic process
positive regulation of cell adhesion	multicellular organismal macromolecule metabolic process	positive regulation of response to stimulus
transforming growth factor beta receptor signaling pathway	elevation of cytosolic calcium ion concentration	extracellular matrix organization
positive regulation of transforming growth factor beta receptor signaling pathway	cell morphogenesis	negative regulation of cell communication
cellular component morphogenesis	ear development	positive regulation of cell communication
cell morphogenesis	head morphogenesis	axon guidance
vesicle-mediated transport	face development	positive regulation of MAPKKK cascade
cell projection morphogenesis	neurotransmitter secretion	negative regulation of steroid biosynthetic process
blood vessel development	exocytosis	negative regulation of steroid metabolic process
cell morphogenesis involved in neuron differentiation	cytosolic calcium ion homeostasis	cellular calcium ion homeostasis
blood vessel morphogenesis	ear morphogenesis	calcium ion homeostasis
vasculature development	vesicle fusion	transmission of nerve impulse
interphase of mitotic cell cycle	positive regulation of immune system process	inner ear morphogenesis
negative regulation of transforming growth factor beta receptor signaling pathway	response to wounding	negative regulation of cell migration
response to drug	innate immune response	cellular metal ion homeostasis
cell part morphogenesis	regulation of neurotransmitter levels	positive regulation of lipid transport
interphase	multicellular organismal metabolic process	negative regulation of locomotion
membrane invagination	vesicle organization	response to inorganic substance
endocytosis	cation homeostasis	metal ion homeostasis
negative regulation of transcription factor activity	cellular component morphogenesis	secretion by cell
regulation of system process	cell projection morphogenesis	negative regulation of cell motion
regulation of cell morphogenesis involved in differentiation	integrin-mediated signaling pathway
response to progesterone stimulus	regulation of transforming growth factor beta receptor signaling pathway
multicellular organismal macromolecule catabolic process	response to inorganic substance
multicellular organismal protein catabolic process	cellular di-, tri-valent inorganic cation homeostasis
protein digestion	head development
regulation of cell growth	body morphogenesis
regulation of epidermis development	collagen biosynthetic process
response to abiotic stimulus	response to mechanical stimulus
negative regulation of DNA binding	cell-cell signaling
response to organic cyclic substance	wound healing
cell morphogenesis involved in differentiation	cell part morphogenesis
regulation of phosphorylation	collagen metabolic process
response to laminar fluid shear stress	regulation of ARF GTPase activity
multicellular organismal protein metabolic process	plasma membrane organization
response to oxidative stress	skin development
secretion by cell	transcription
response to mechanical stimulus	immune response
response to hydrogen peroxide	regulation of transcription
regulation of growth	regulation of cell adhesion
negative regulation of cell migration	regulation of immune effector process
regulation of cell morphogenesis	extracellular matrix organization
homophilic cell adhesion	generation of a signal involved in cell-cell signaling
regulation of protein kinase activity	cellular cation homeostasis
negative regulation of binding	transmembrane transport
regulation of phosphate metabolic process	positive regulation of response to stimulus
regulation of phosphorus metabolic process	mesoderm formation
positive regulation of cell-substrate adhesion	organelle fusion
negative regulation of cell differentiation	biological adhesion
negative regulation of locomotion	cell adhesion
response to extracellular stimulus	vesicle-mediated transport
ovulation cycle process	ion homeostasis
positive regulation of anti-apoptosis	response to calcium ion
positive regulation of protein kinase activity	mesoderm morphogenesis
regulation of kinase activity	regulation of homeostatic process
negative regulation of cell motion	ossification
	enzyme linked receptor protein signaling pathway
	monovalent inorganic cation transport
	negative regulation of cell migration
	formation of primary germ layer
	sensory perception of sound
	inner ear receptor cell differentiation
	sensory organ development
	cell migration
	regulation of ossification
	response to cytokine stimulus
	positive regulation of cell adhesion
	placenta development
	cell motion
	anion transport
	negative regulation of locomotion
	regulation of immunoglobulin production
	negative regulation of cell adhesion
	regulation of GTPase activity
	bone development
	cellular chemical homeostasis
	embryonic morphogenesis
	sensory perception of mechanical stimulus
	regulation of ARF protein signal transduction
	heart development
	negative regulation of cell motion
	response to drug
	Ras protein signal transduction
	embryonic organ development
	bone trabecula formation
	positive regulation of transforming growth factor beta receptor signaling pathway
	motor axon guidance
	protein trimerization
	membrane invagination
	endocytosis
	axon guidance
	response to metal ion
	collagen fibril organization
	mechanoreceptor differentiation
	complement activation, classical pathway
	homophilic cell adhesion
	transmembrane receptor protein tyrosine kinase signaling pathway
	female pregnancy
	regulation of bone mineralization
	embryonic organ morphogenesis
	skeletal system morphogenesis
	cellular ion homeostasis
	humoral immune response mediated by circulating immunoglobulin
	apoptotic mitochondrial changes
	synaptic vesicle exocytosis
	regulation of response to external stimulus
	regulation of biomineral formation
	small GTPase mediated signal transduction
	inorganic anion transport
	defense response
	localization of cell
	cell motility
	regulation of Ras protein signal transduction
	multicellular organismal protein catabolic process
	multicellular organismal macromolecule catabolic process
	protein digestion
	negative regulation of calcidiol 1-monooxygenase activity
	immature B cell differentiation
	pre-B cell differentiation
	synaptic vesicle transport
	smooth muscle contraction
	chemical homeostasis
	reverse cholesterol transport
	response to vitamin D

## Sheet: Table S4
Table S2:	List of genes induced in both TCF7L1-Null cells and tumors
Gene Symbol	Cells						Tumors
	Control Average	TCF7L1-Null Average	Fold Change	Log2FC	P Value	P Adjusted	Control Average	TCF7L1-Null Average	Fold Change	Log2FC	P Value	P Adjusted	id
CACNA1G	42.8314	65.2306	1.52296	0.606879	0.00495027	0.0472001	14.2758	38.9539	2.72866	1.44819	0.000211091	0.00304325	ENSG00000006283
TBXA2R	18.1365	48.744	2.68761	1.42633	7.99e-05	0.00158805	20.2061	35.637	1.76368	0.818587	0.000431195	0.00531889	ENSG00000006638
CELSR3	540.692	896.782	1.65858	0.729951	7.53e-16	9.79e-14	488.22	873.852	1.78987	0.839858	1.0525e-08	1.03408e-06	ENSG00000008300
MAPK8IP2	604.703	827.482	1.36841	0.4525	3.34e-12	2.83e-10	489.981	672.867	1.37325	0.457594	3.13066e-10	5.84334e-08	ENSG00000008735
EHD2	78.5096	162.596	2.07103	1.05035	5.22e-10	3.2e-08	39.4804	113.287	2.86945	1.52078	7.88089e-06	0.000224109	ENSG00000024422
AIFM2	140.191	184.286	1.31454	0.394555	0.00142237	0.017668	92.182	186.264	2.02062	1.0148	5.79077e-08	4.13309e-06	ENSG00000042286
PDZD4	149.721	281.823	1.88232	0.912515	9.75e-17	1.39e-14	190.868	307.327	1.61015	0.687199	7.39106e-06	0.000215162	ENSG00000067840
ITGA8	219.225	304.485	1.38891	0.473957	1.37e-06	4.28e-05	145.015	271.512	1.87231	0.904818	1.8981e-06	7.15887e-05	ENSG00000077943
ZNF506	47.5239	95.4461	2.00838	1.00603	7.94e-08	3.2e-06	42.8461	86.0469	2.00828	1.00596	0.000407995	0.00510969	ENSG00000081665
ZNF416	99.1659	139.865	1.41041	0.496118	0.000478862	0.00709294	72.7647	112.702	1.54886	0.631207	0.000740388	0.00804561	ENSG00000083817
GNAO1	50.2451	78.0556	1.5535	0.635521	0.00096992	0.0128273	62.3317	95.7193	1.53564	0.618844	0.000156449	0.00237456	ENSG00000087258
C3orf18	96.8343	135.314	1.39738	0.482722	0.000883919	0.0118066	64.385	136.058	2.1132	1.07943	4.21704e-09	5.02212e-07	ENSG00000088543
P2RX7	0.947366	12.3685	13.0557	3.70661	5.2e-06	0.000144479	14.8447	30.7519	2.07157	1.05073	9.93993e-05	0.00169405	ENSG00000089041
THPO	5.17827	47.5107	9.17501	3.19771	7.99e-13	7.29e-11	17.2012	48.0976	2.79617	1.48345	1.2592e-05	0.000329912	ENSG00000090534
CHRD	33.7516	56.8135	1.68328	0.751277	0.00154319	0.0189291	50.8994	103.384	2.03114	1.02229	4.84599e-08	3.52872e-06	ENSG00000090539
STX1B	19.1034	35.1165	1.83823	0.878318	0.00413714	0.0413105	16.0691	35.8428	2.23054	1.1574	6.63917e-05	0.00122959	ENSG00000099365
SLC17A9	6.75986	37.7542	5.58507	2.48157	3.33e-11	2.5e-09	5.72605	33.5919	5.86651	2.5525	2.93981e-10	5.60847e-08	ENSG00000101194
XYLT1	88.175	122.519	1.3895	0.474568	0.00178867	0.0213401	27.8191	48.3844	1.73925	0.798468	7.68802e-05	0.00139052	ENSG00000103489
AP3B2	78.5408	131.221	1.67073	0.740481	1.19e-06	3.74e-05	69.5515	122.267	1.75794	0.813885	1.03159e-06	4.27654e-05	ENSG00000103723
SCG3	14.8601	57.2391	3.85188	1.94556	2.84e-09	1.57e-07	28.074	63.4946	2.26169	1.1774	2.23904e-05	0.000523775	ENSG00000104112
STMN2	1.97894	21.5001	10.8645	3.44154	1.55e-09	8.84e-08	3.20273	26.8484	8.38296	3.06746	0.000113467	0.00186424	ENSG00000104435
NOVA2	88.5526	277.175	3.13006	1.64619	5.31e-41	4.17e-38	21.4899	80.8586	3.76262	1.91174	7.45563e-07	3.27016e-05	ENSG00000104967
APLP1	188.751	274.375	1.45363	0.539664	3.31e-07	1.18e-05	126.135	255.622	2.02657	1.01904	4.87533e-11	1.26053e-08	ENSG00000105290
MEIS3	120.105	174.797	1.45537	0.541385	0.000454728	0.00683345	57.3329	156.044	2.72172	1.44452	7.52413e-06	0.000218179	ENSG00000105419
RASIP1	60.0682	93.8124	1.56176	0.643177	0.000350763	0.00553827	56.2263	76.6556	1.36334	0.447145	0.00346729	0.0262092	ENSG00000105538
PLEKHA4	37.6365	119.345	3.17099	1.66494	2.44e-19	4.54e-17	59.3913	124.107	2.08965	1.06326	5.37454e-12	2.34688e-09	ENSG00000105559
SLC5A5	17.6545	65.2944	3.69845	1.88692	3.98e-13	3.76e-11	13.5526	51.4252	3.79449	1.9239	1.06716e-09	1.67758e-07	ENSG00000105641
TFPI2	43.794	73.7895	1.68492	0.752683	0.000191613	0.00336668	40.73	70.4983	1.73087	0.791495	0.0030982	0.0241586	ENSG00000105825
CXCL12	87.0517	253.159	2.90815	1.5401	2.13e-18	3.54e-16	96.7138	370.449	3.83036	1.93748	5.81519e-09	6.52963e-07	ENSG00000107562
SORCS1	45.0187	172.023	3.82114	1.934	5.19e-15	6.25e-13	43.3071	111.085	2.56506	1.35899	0.000474399	0.00571898	ENSG00000108018
RUNDC3A	18.9552	35.0857	1.85098	0.888292	0.00352817	0.0364634	36.4443	72.3858	1.9862	0.990014	4.47229e-07	2.17474e-05	ENSG00000108309
ACSS3	67.4057	144.224	2.13963	1.09736	1.24e-12	1.1e-10	27.9068	90.9429	3.2588	1.70434	1.74729e-16	4.90488e-13	ENSG00000111058
GCNT2	75.6188	105.901	1.40046	0.485898	0.00261469	0.0288778	65.7908	95.8087	1.45626	0.542272	0.000689348	0.00763137	ENSG00000111846
BCHE	114.083	236.85	2.07612	1.05389	3.91e-18	6.25e-16	23.6733	87.514	3.69674	1.88625	1.4248e-06	5.63326e-05	ENSG00000114200
IGFBP5	375.854	686.391	1.82621	0.868856	3.73e-05	0.000823296	347.233	538.839	1.55181	0.633952	0.00646944	0.0414567	ENSG00000115461
CLU	119.478	284.5	2.38119	1.25168	1.44e-27	4.86e-25	152.936	233.59	1.52737	0.611048	7.086e-05	0.00129888	ENSG00000120885
ZSCAN18	46.8656	114.439	2.44186	1.28798	7.16e-13	6.63e-11	44.3628	94.2327	2.12414	1.08688	5.55051e-05	0.00107139	ENSG00000121413
SLITRK3	160.695	223.456	1.39056	0.475665	8.67e-05	0.00169887	15.4435	60.7106	3.93114	1.97495	9.62226e-06	0.000263706	ENSG00000121871
SARDH	9.63812	27.457	2.84879	1.51035	9.84e-05	0.00188399	20.1084	33.5755	1.66972	0.739606	0.00197836	0.0172931	ENSG00000123453
AHNAK	1374.61	2041.41	1.48508	0.570539	1.35e-10	9.09e-09	1149.94	1651.34	1.43602	0.522079	1.68422e-05	0.000416289	ENSG00000124942
RTN2	95.971	130.617	1.36101	0.444674	0.00288199	0.0312843	88.1907	139.528	1.58212	0.661856	5.79312e-08	4.13309e-06	ENSG00000125744
TMEM35	17.2127	69.8165	4.05611	2.0201	1.88e-15	2.35e-13	37.7008	68.1185	1.80682	0.853453	4.97328e-07	2.35482e-05	ENSG00000126950
KCNC1	223.289	295.675	1.32418	0.405102	4.34e-05	0.00093597	144.955	204.876	1.41337	0.499139	6.31704e-05	0.00118445	ENSG00000129159
QRICH2	122.424	185.825	1.51787	0.602051	2.04e-06	6.14e-05	86.855	118.664	1.36624	0.450206	0.00182266	0.0162207	ENSG00000129646
CDKN1C	43.0836	66.9302	1.5535	0.635518	0.00197062	0.0231174	49.4757	81.6045	1.64939	0.721929	6.94265e-05	0.00127617	ENSG00000129757
APOE	92.929	141.944	1.52744	0.611116	2.96e-05	0.000675939	93.4944	159.511	1.7061	0.770702	5.77703e-07	2.63997e-05	ENSG00000130203
ACE2	19.4326	71.2848	3.66831	1.87511	3.81e-14	4.18e-12	7.32675	19.4206	2.65064	1.40634	0.00170368	0.0153777	ENSG00000130234
BST2	9.32102	75.6268	8.11358	3.02034	2.97e-26	9.25e-24	34.1712	105.971	3.10119	1.63282	0.000435581	0.00535008	ENSG00000130303
FCHO1	96.1504	138.317	1.43855	0.524615	0.000240452	0.00403342	49.1652	75.9772	1.54534	0.627929	6.47895e-05	0.00120903	ENSG00000130475
UNC13A	38.4038	91.1014	2.3722	1.24622	7.98e-07	2.61e-05	42.0545	109.12	2.59474	1.37559	3.51483e-08	2.80758e-06	ENSG00000130477
ZNF331	45.5564	151.25	3.32005	1.73121	6.54e-20	1.28e-17	37.8049	104.642	2.76794	1.46881	0.00155877	0.0143802	ENSG00000130844
EDA2R	66.1778	157.093	2.3738	1.2472	8.41e-13	7.64e-11	46.6943	222.793	4.77132	2.25439	6.09846e-08	4.27981e-06	ENSG00000131080
LRRC4B	142.407	203.296	1.42757	0.513565	1.93e-05	0.000464467	67.0314	123.545	1.84309	0.882123	0.000453308	0.00551548	ENSG00000131409
KREMEN2	45.5134	70.0631	1.53939	0.622363	0.00325159	0.0344764	32.161	47.0273	1.46225	0.548187	0.00540053	0.0364355	ENSG00000131650
ZNF304	226.841	316.621	1.39578	0.481075	2.88e-05	0.00066088	181.086	269.041	1.48571	0.571154	0.00213824	0.0182284	ENSG00000131845
EMILIN2	362.231	655.973	1.81092	0.856727	1.82e-30	7.45e-28	37.614	64.8651	1.72449	0.786174	0.000131384	0.00209893	ENSG00000132205
ANXA1	49.1101	201.766	4.10844	2.03859	4.26e-23	1.13e-20	54.6286	123.551	2.26165	1.17738	0.000407494	0.00510667	ENSG00000135046
NACAD	127.991	178.476	1.39444	0.479682	0.000154125	0.00278789	146.855	226.49	1.54227	0.625056	0.00572773	0.0380028	ENSG00000136274
ANGPTL2	3.25547	31.309	9.61734	3.26564	1.05e-09	6.17e-08	27.7916	98.149	3.5316	1.82032	1.65209e-07	9.6331e-06	ENSG00000136859
PARP9	96.0913	145.646	1.51571	0.599992	2.2e-05	0.000522392	109.183	348.608	3.19287	1.67485	1.54006e-09	2.27534e-07	ENSG00000138496
TGFB1I1	40.1016	63.5995	1.58596	0.665354	0.00270003	0.0296369	63.7205	126.434	1.98419	0.988552	7.84645e-06	0.000223778	ENSG00000140682
IGFBP4	73.3111	116.591	1.59036	0.669356	3.68e-05	0.000816379	100.629	146.311	1.45396	0.539987	1.5094e-06	5.86228e-05	ENSG00000141753
FHAD1	34.7183	191.65	5.52014	2.46471	1.39e-40	1.05e-37	78.1858	184.279	2.35694	1.23692	4.98595e-11	1.27239e-08	ENSG00000142621
ITGA9	48.4667	94.4672	1.94911	0.962818	3.93e-05	0.000861954	66.3826	163.925	2.4694	1.30416	1.52155e-06	5.88554e-05	ENSG00000144668
STXBP5L	111.907	164.085	1.46626	0.552145	3.25e-05	0.000733599	101.472	144.921	1.42819	0.514192	5.31756e-05	0.0010397	ENSG00000145087
DOK3	152.114	210.084	1.38109	0.46581	0.000615789	0.00878304	75.842	131.075	1.72827	0.789327	7.59426e-10	1.26464e-07	ENSG00000146094
SYTL5	191.966	538.635	2.80589	1.48846	4.96e-63	1.08e-59	91.0763	264.292	2.90188	1.53699	3.22039e-09	4.13599e-07	ENSG00000147041
CACNA1B	23.7155	48.3227	2.0376	1.02687	0.000325786	0.00521949	29.3857	53.4534	1.81903	0.863171	9.64949e-06	0.000264084	ENSG00000148408
INA	687.928	895.859	1.30226	0.381015	7.58e-10	4.58e-08	367.921	677.336	1.84098	0.880475	9.68268e-09	9.66466e-07	ENSG00000148798
PAOX	64.3386	98.4292	1.52986	0.613402	0.000362498	0.00567788	59.9468	91.0751	1.51927	0.603374	2.30639e-05	0.00053444	ENSG00000148832
SERPING1	28.1433	46.7183	1.66001	0.731195	0.00489192	0.0468335	62.0417	108.929	1.75574	0.812081	8.55899e-06	0.00023992	ENSG00000149131
FEZ1	116.131	208.036	1.7914	0.841086	2.61e-09	1.44e-07	246.435	374.45	1.51947	0.603564	4.21676e-09	5.02212e-07	ENSG00000149557
PRSS23	300.428	518.33	1.7253	0.78685	7.83e-22	1.77e-19	218.715	322.388	1.47401	0.559742	3.43564e-05	0.000745617	ENSG00000150687
ZNF547	25.5262	43.4006	1.70024	0.765736	0.00432319	0.0427011	18.1878	32.4222	1.78263	0.834009	0.00636319	0.0409554	ENSG00000152433
JPH3	279.636	399.178	1.42749	0.513482	3.11e-06	9e-05	119.975	205.822	1.71554	0.778665	8.38427e-06	0.00023681	ENSG00000154118
CYP2U1	216.5	304.043	1.40436	0.489908	7.24e-07	2.39e-05	230.773	334.386	1.44898	0.535042	7.21618e-07	3.17222e-05	ENSG00000155016
HIST1H2BD	38.4799	62.394	1.62147	0.697302	0.00157211	0.0191999	58.414	85.2475	1.45937	0.545345	0.000190733	0.00279278	ENSG00000158373
CIART	11.0835	23.9226	2.1584	1.10996	0.0052971	0.0495523	17.3858	49.1842	2.82899	1.50029	3.19163e-06	0.000108504	ENSG00000159208
ZNF230	124.282	169.023	1.36	0.443607	0.000573315	0.0082613	114.664	162.117	1.41385	0.499628	2.49969e-05	0.000571814	ENSG00000159882
SPTBN4	77.441	126.149	1.62897	0.70396	0.000332364	0.00530324	71.7735	111.916	1.55929	0.640886	9.50519e-07	4.00809e-05	ENSG00000160460
CELF5	43.2049	75.43	1.74587	0.803944	7.9e-05	0.00157261	38.0687	58.7563	1.54343	0.62614	0.000444829	0.00544398	ENSG00000161082
FBXO27	52.1801	99.7378	1.91141	0.934641	1.88e-07	7.09e-06	53.2915	91.1835	1.71103	0.774865	4.29257e-07	2.10346e-05	ENSG00000161243
MXRA8	101.775	163.73	1.60875	0.685938	4.57e-07	1.59e-05	248.443	362.736	1.46004	0.546005	0.000233382	0.00331356	ENSG00000162576
GFI1	211.989	283.324	1.33651	0.418465	3.68e-05	0.000816379	239.684	325.42	1.35771	0.441171	2.12119e-05	0.000500978	ENSG00000162676
FBXO41	219.338	297.537	1.35652	0.439914	9.75e-06	0.0002532	198.848	290.885	1.46285	0.548784	3.35394e-11	8.90607e-09	ENSG00000163013
DTX3L	142.366	236.155	1.65879	0.730132	1.56e-10	1.03e-08	159.543	403.473	2.52893	1.33853	7.76682e-12	3.03795e-09	ENSG00000163840
BSN	341.551	453.65	1.3282	0.409478	0.00399705	0.0401669	258.732	381.391	1.47408	0.559813	7.84277e-06	0.000223778	ENSG00000164061
EDIL3	136.26	259.121	1.90167	0.927267	3.87e-12	3.22e-10	21.0032	64.4667	3.06937	1.61794	0.00084243	0.0088903	ENSG00000164176
ERAP2	36.7345	60.5022	1.64701	0.719854	0.00185231	0.0219924	77.6694	194.555	2.50491	1.32476	7.56034e-08	5.09386e-06	ENSG00000164308
TMEM63C	93.7596	155.481	1.6583	0.729705	2.62e-07	9.53e-06	60.0694	105.429	1.75512	0.811573	8.34819e-08	5.56074e-06	ENSG00000165548
GABRB3	448.258	821.33	1.83227	0.873631	7.74e-38	5.43e-35	389.484	626.775	1.60924	0.686383	9.64832e-09	9.66466e-07	ENSG00000166206
SCN3B	30.5956	108.214	3.53692	1.82249	2.92e-20	5.8e-18	33.7073	79.7303	2.36537	1.24206	4.00929e-09	4.83913e-07	ENSG00000166257
DCHS1	112.793	177.008	1.56931	0.650132	6.17e-07	2.07e-05	156.526	332.88	2.12667	1.0886	1.9664e-05	0.000471086	ENSG00000166341
ZNF91	106.845	292.068	2.73356	1.45078	1.05e-35	6.84e-33	87.6514	200.527	2.28778	1.19395	7.81974e-06	0.000223778	ENSG00000167232
ZNF226	260.255	351.197	1.34944	0.432356	3.39e-06	9.76e-05	200.335	293.599	1.46554	0.551433	3.9257e-10	6.94955e-08	ENSG00000167380
KIF5C	527.428	718.42	1.36212	0.445855	4.18e-11	3.08e-09	265.584	539.633	2.03187	1.02281	1.29569e-10	2.92647e-08	ENSG00000168280
MFSD2A	95.2524	139.627	1.46586	0.551748	0.000194967	0.0034134	58.0465	83.1764	1.43293	0.518965	0.000413741	0.00516191	ENSG00000168389
COL3A1	32.0973	148.796	4.63577	2.21281	8.55e-35	4.94e-32	45.0232	107.606	2.39001	1.25701	0.00500669	0.0344593	ENSG00000168542
FOXA3	13.2228	31.9392	2.41548	1.27231	0.000182448	0.00322588	14.1313	25.8717	1.83081	0.872485	0.00162835	0.0148409	ENSG00000170608
PLAC1	127.566	192.697	1.51056	0.595086	1.97e-06	5.95e-05	116.012	157.421	1.35694	0.440355	3.54435e-05	0.000765835	ENSG00000170965
MAP6	33.4459	57.4835	1.7187	0.781317	0.000781394	0.0106869	68.3909	139.315	2.03705	1.02648	0.000706429	0.0077506	ENSG00000171533
ZNF570	151.474	201.624	1.33108	0.412596	0.000406651	0.00625956	138.628	192.383	1.38776	0.472763	0.000103912	0.00175117	ENSG00000171827
SEZ6L2	280.101	392.483	1.40122	0.486679	3.72e-08	1.64e-06	218.828	352.946	1.61289	0.689651	1.48232e-07	8.72083e-06	ENSG00000174938
BASP1	253.839	335.73	1.32261	0.403385	1.76e-05	0.000428971	120.101	168.446	1.40254	0.488047	0.00450387	0.0319411	ENSG00000176788
CCDC184	48.6036	84.3992	1.73648	0.796168	4.32e-05	0.000933697	43.4777	88.7975	2.04237	1.03024	2.82327e-11	7.8158e-09	ENSG00000177875
DTX3	151.443	260.119	1.7176	0.780395	2.36e-12	2.05e-10	184.381	323.184	1.75281	0.809667	2.42631e-11	7.01131e-09	ENSG00000178498
APOBEC3B	28.8503	53.4802	1.85371	0.890418	0.000381259	0.00591042	75.479	110.4	1.46266	0.548591	2.48303e-05	0.000568665	ENSG00000179750
ZNF467	49.086	88.6528	1.80607	0.852856	0.000116217	0.00216813	50.096	87.4693	1.74603	0.804082	0.00593035	0.0389607	ENSG00000181444
PHLDA2	31.6117	66.8543	2.11486	1.08056	1.54e-06	4.76e-05	28.2368	55.3424	1.95994	0.970811	3.81423e-06	0.000125066	ENSG00000181649
USH1G	24.5913	46.2796	1.88195	0.912227	0.000661762	0.00931021	21.2053	45.8702	2.16315	1.11313	2.83587e-07	1.49397e-05	ENSG00000182040
EPHB3	46.7773	85.3174	1.82391	0.867032	8.69e-06	0.000230042	43.0501	59.9713	1.39306	0.478256	0.0056544	0.0376896	ENSG00000182580
CECR6	80.9868	122.635	1.51426	0.598614	0.00442648	0.043546	100.819	172.007	1.70609	0.770697	2.52922e-08	2.16083e-06	ENSG00000183307
SMTN	327.803	491.723	1.50006	0.585015	3.41e-13	3.26e-11	249.347	358.605	1.43817	0.524236	2.95494e-08	2.51362e-06	ENSG00000183963
SLITRK6	4.49998	17.7569	3.94601	1.98039	9.47e-05	0.001829	5.24231	12.6924	2.42114	1.27569	0.00295041	0.0232834	ENSG00000184564
ZNF284	15.4146	34.4277	2.23344	1.15927	0.000357578	0.00562325	16.0787	32.5188	2.02248	1.01612	0.00179868	0.0160436	ENSG00000186026
PLCD1	51.8509	75.5933	1.4579	0.543889	0.00465992	0.0449856	67.058	102.158	1.52342	0.607315	1.90188e-05	0.000459115	ENSG00000187091
ZNF793	29.8405	100.122	3.35524	1.74641	6.91e-18	1.07e-15	24.4178	83.9854	3.43951	1.7822	1.95367e-07	1.09999e-05	ENSG00000188227
ZNF548	127.667	176.229	1.38038	0.46507	0.000270446	0.00446782	145.27	202.067	1.39097	0.476092	0.00223949	0.0188463	ENSG00000188785
FAT4	316.176	438.178	1.38587	0.47079	0.00131127	0.0165392	211.382	314.258	1.48668	0.572096	3.41064e-06	0.000113978	ENSG00000196159
ZNF681	27.3482	123.488	4.51539	2.17485	1.33e-28	4.73e-26	23.3066	122.911	5.27367	2.39881	3.05355e-08	2.5642e-06	ENSG00000196172
ZNF471	26.0602	94.369	3.62119	1.85646	5.74e-13	5.36e-11	19.5758	81.0645	4.14105	2.05	6.69586e-06	0.000197855	ENSG00000196263
TCEAL3	48.7003	104.178	2.13916	1.09705	1.44e-09	8.26e-08	49.7202	126.216	2.53852	1.34399	6.38291e-13	4.1808e-10	ENSG00000196507
ZNF136	139.351	209.949	1.50662	0.59132	5.33e-07	1.82e-05	133.05	201.69	1.5159	0.600176	0.000524299	0.00618467	ENSG00000196646
ZFP28	129.26	188.209	1.45605	0.542058	3.49e-05	0.00078126	111.028	162.539	1.46395	0.549863	0.00593469	0.0389761	ENSG00000196867
HCAR1	3.88969	13.796	3.54682	1.82652	0.00126509	0.0160392	29.1272	60.7563	2.0859	1.06067	1.43126e-08	1.30205e-06	ENSG00000196917
ZNF470	155.684	218.063	1.40068	0.486123	2.27e-05	0.000535345	121.063	192.373	1.58903	0.668149	7.0928e-07	3.13563e-05	ENSG00000197016
ZNF441	55.6647	86.0271	1.54545	0.628029	0.00107094	0.0139378	91.9566	156.024	1.69672	0.762747	0.000337391	0.00443596	ENSG00000197044
ZNF682	12.9697	37.6547	2.90328	1.53769	2.44e-05	0.000570219	4.2821	29.6206	6.91731	2.79021	9.16905e-12	3.33652e-09	ENSG00000197124
ZNF772	223.877	318.134	1.42102	0.506926	4.8e-05	0.00101924	118.079	235.833	1.99724	0.998006	1.89122e-05	0.000457103	ENSG00000197128
ZNF98	13.7283	57.2323	4.16894	2.05968	2.48e-13	2.42e-11	8.33168	28.6185	3.4349	1.78027	1.07793e-07	6.74563e-06	ENSG00000197360
DACT3	86.6826	134.578	1.55254	0.634629	2.68e-05	0.00061801	78.8993	134.312	1.70232	0.767505	8.13107e-05	0.00144855	ENSG00000197380
TCEAL6	2.71338	14.6367	5.39426	2.43142	4.61e-05	0.000983128	6.17762	13.2331	2.14211	1.09903	0.00661316	0.0420138	ENSG00000204071
COL5A2	94.9034	195.305	2.05793	1.0412	3.87e-15	4.74e-13	87.9427	198.683	2.25923	1.17583	5.19957e-09	5.87193e-07	ENSG00000204262
SPDYC	84.9361	123.505	1.45409	0.54012	0.000511446	0.00749694	83.3751	123.554	1.48191	0.567457	3.2465e-06	0.0001098	ENSG00000204710
ZNF155	49.615	73.4555	1.48051	0.566094	0.00456736	0.0443977	31.8806	55.7902	1.74997	0.807331	1.69411e-05	0.000418207	ENSG00000204920
SYT3	60.4621	95.5895	1.58098	0.660823	0.00369562	0.0378274	61.9445	88.5241	1.42909	0.515094	0.00138901	0.0131032	ENSG00000213023
GPC2	64.1349	109.252	1.70347	0.768473	5.99e-06	0.000165203	57.1468	98.7365	1.72777	0.788911	2.018e-06	7.48182e-05	ENSG00000213420
LOC441666	5.2103	21.4389	4.11471	2.04079	1.24e-05	0.000311991	8.75137	34.9589	3.99468	1.99808	1.33576e-05	0.000346275	ENSG00000215146
NPTXR	121.225	194.178	1.6018	0.679696	8.57e-08	3.43e-06	131.279	272.882	2.07864	1.05564	4.58208e-06	0.000145692	ENSG00000221890
ZNF880	35.3045	76.3439	2.16244	1.11266	1.53e-07	5.88e-06	30.0221	48.9101	1.62914	0.704109	0.000334222	0.00440769	ENSG00000221923
LINC01535	49.3463	101.021	2.04719	1.03364	1.6e-08	7.66e-07	28.1947	50.4006	1.78759	0.838014	0.000331965	0.00438676	ENSG00000226686
ACVR2B-AS1	42.4141	69.5919	1.64077	0.714376	0.000876347	0.0117481	53.2339	95.6039	1.79592	0.844724	6.18452e-09	6.78915e-07	ENSG00000229589
ZNF492	28.7977	131.585	4.56929	2.19197	1.32e-30	5.62e-28	18.6007	65.7461	3.53461	1.82155	1.07637e-07	6.74563e-06	ENSG00000229676
PCAT7	4.80503	26.7142	5.55963	2.47499	3.74e-08	1.64e-06	5.08623	23.2002	4.56138	2.18947	1.17317e-09	1.801e-07	ENSG00000231806
LINC00665	137.349	371.447	2.70441	1.43531	4.48e-43	3.82e-40	113.195	197.035	1.74066	0.799638	0.00452529	0.0320555	ENSG00000232677
ZNF737	1.01952	26.5221	26.0143	4.70123	2.53e-14	2.84e-12	0.5149	17.8719	34.7094	5.11725	4.12439e-07	2.04142e-05	ENSG00000237440
PEG10	24.5267	41.8408	1.70593	0.770559	0.00525353	0.0492152	16.5382	32.0648	1.93883	0.955184	0.00109095	0.01086	ENSG00000242265
LINC01234	162.822	236.412	1.45197	0.53801	1.71e-06	5.22e-05	59.4993	149.36	2.51028	1.32785	4.40653e-19	4.32942e-15	ENSG00000249550
LOC102723828	3.33158	52.7552	15.8349	3.98504	1.78e-24	5.14e-22	2.91338	37.2948	12.8012	3.67821	3.37477e-10	6.08387e-08	ENSG00000251129
TMEM179	29.2595	57.54	1.96654	0.975659	5e-05	0.00105265	42.015	60.9199	1.44995	0.536007	0.00388617	0.0286422	ENSG00000258986
FRRS1L	118.394	164.255	1.38737	0.472348	0.000689318	0.00965635	133.911	232.967	1.73971	0.798847	6.75981e-09	7.29836e-07	ENSG00000260230
PKI55	171.721	228.897	1.33295	0.414626	0.000177802	0.0031551	114.259	154.362	1.35098	0.434005	0.00426859	0.030702	ENSG00000260804
LINC00662	123.435	178.221	1.44384	0.529913	3.1e-05	0.000705137	75.4477	110.114	1.45947	0.545444	0.000821963	0.00872586	ENSG00000261824
ZNF285	15.3866	29.6235	1.92529	0.945073	0.00477397	0.0459284	8.30923	17.3027	2.08234	1.05821	0.00293758	0.0232101	ENSG00000267508
ZNF595	29.6563	55.1872	1.86089	0.895995	0.000200629	0.0034784	21.0297	51.1454	2.43205	1.28218	1.66282e-09	2.38705e-07	ENSG00000272602
CDKN1C	36.8858	57.7202	1.56483	0.646008	0.00382629	0.0387886	42.1376	71.7813	1.7035	0.768501	0.000107989	0.001796	ENSG00000273707
PHLDA2	27.8142	61.8209	2.22264	1.15227	1.04e-06	3.32e-05	25.1407	50.6576	2.01497	1.01076	1.92573e-05	0.000463676	ENSG00000274538
TMEM179	27.0396	53.5341	1.97984	0.985384	8.05e-05	0.00159764	37.5905	56.2427	1.49619	0.581296	0.00215493	0.0183309	ENSG00000276342
KIF5C	159.009	215.345	1.35429	0.437537	0.000144944	0.00264375	82.7768	159.134	1.92245	0.942947	2.0593e-07	1.14308e-05	ENSG00000276734
